# Supplementary material for: Integrative genome-wide expression profiling identifies three distinct molecular subgroups of renal cell carcinoma with different patient outcome
Source: BMC Cancer. 2012 Jul 23;12:310. doi: 10.1186/1471-2407-12-310 (PMC3488567; doi:10.1186/1471-2407-12-310)
Supplement: Additional file 1 Table S1 — List of samples used in expression array, 55 of them were also used for SNP experiment. [file 1471-2407-12-310-S1.xls]

## Sheet: Samples
List of samples used in expression array, 55 of them were also used for SNP experiment
(out) - due to quality, 18 cases not considered for SNP evaluation - please consult also Material & Methods
Chip #	Genevestigator_Chip Title	Grade Fuhrman	Tumor Stage	Subtype/Cell line	Clusters to Group	also on SNP array
1	RCC_clear cell_BI_rep1	3	2	clear cell RCC	B	yes
2	RCC_clear cell_BI_rep2	3	2	clear cell RCC	B	no
3	RCC_clear cell_BI_rep5	3	2	clear cell RCC	A	no
4	RCC_clear cell_S1_BI_rep1	3	1	clear cell RCC	C	yes
5	RCC_clear cell_S1_BI_rep2	2	2	clear cell RCC	B	no
6	RCC_clear cell_S1_BI_rep3	3	2	clear cell RCC	B	yes
7	RCC_clear cell_S1_BI_rep4	2	1	clear cell RCC	A	no
8	RCC_clear cell_S1_BI_rep5	3	2	clear cell RCC	B	yes
9	RCC_clear cell_S3_BI_rep1	4	3	clear cell RCC	B	yes
10	RCC_clear cell_S3_BI_rep2	3	3	clear cell RCC	A	no
11	RCC_clear cell_S3_BI_rep3	4	2	clear cell RCC	C	yes
12	RCC_clear cell_S3_BI_rep4	3	3	clear cell RCC	C	yes
13	RCC_clear cell_S3_BI_rep5	3	3	clear cell RCC	A	no
14	RCC_clear cell_S3_BI_rep6	4	3	clear cell RCC	A	yes
15	RCC_clear cell_S4_BI_rep1	2	3	clear cell RCC	C	yes
16	RCC_clear cell_S4_BI_rep2	2	3	clear cell RCC	A	yes
17	RCC_clear cell_S4_BI_rep3	3	3	clear cell RCC	C	yes
18	RCC_clear cell_S4_BI_rep4	3	3	clear cell RCC	B	no
19	RCC_clear cell_S4_BI_rep5	3	3	clear cell RCC	C	no
20	RCC_clear cell_S4_BI_rep6	3	2	clear cell RCC	B	yes
21	RCC_clear cell_BII_rep1	3	3	clear cell RCC	B	yes
22	RCC_clear cell_BII_rep2	3	2	clear cell RCC	B	yes
23	RCC_clear cell_BII_rep3	3	2	clear cell RCC	B	yes
24	RCC_clear cell_BII_rep4	3	3	clear cell RCC	A	no
25	RCC_clear cell_BII_rep5	1	1	clear cell RCC	A	yes
26	RCC_clear cell_BII_rep6	3	2	clear cell RCC	A	yes
27	RCC_clear cell_BII_rep7	3	2	clear cell RCC	C	no
28	RCC_clear cell_BII_rep8	2	1	clear cell RCC	A	yes
29	RCC_clear cell_BII_rep9	2	1	clear cell RCC	A	yes
30	RCC_clear cell_BII_rep10	2	1	clear cell RCC	A	yes
31	RCC_clear cell_BII_rep11	3	3	clear cell RCC	A	yes
32	RCC_clear cell_BII_rep12	2	1	chromophobe RCC	C	no
33	RCC_clear cell_BII_rep13	2	1	clear cell RCC	A	no
34	RCC_clear cell_BII_rep14	3	1	clear cell RCC	A	no
35	RCC_clear cell_BII_rep15	2	3	clear cell RCC	A	yes
36	RCC_clear cell_BII_rep16	2	2	clear cell RCC	A	no
37	RCC_clear cell_BII_rep17	3	3	clear cell RCC	A	yes
38	RCC_clear cell_BII_rep18	2	1	clear cell RCC	A	no
39	RCC_clear cell_BII_rep19	2	1	clear cell RCC	A	yes
40	RCC_clear cell_BII_rep20	2	1	clear cell RCC	A	yes
41	RCC_clear cell_BII_rep21	3	1	clear cell RCC	A	yes
42	RCC_clear cell_BII_rep22	2	1	clear cell RCC	A	yes
43	RCC_clear cell_BII_rep23	3	1	clear cell RCC	A	yes
44	RCC_clear cell_BII_rep24	4	3	clear cell RCC	C	yes
45	RCC_clear cell_BII_rep25	2	1	clear cell RCC and papillary RCC	C	yes
46	RCC_clear cell_BII_rep26	2	1	clear cell RCC	A	no
47	RCC_clear cell_BII_rep27	2	1	clear cell RCC	A	yes
48	RCC_clear cell_BII_rep28	3	2	clear cell RCC	A	yes
49	RCC_clear cell_BII_rep29	2	3	clear cell RCC	A	no
50	RCC_clear cell_BII_rep30	1	1	clear cell RCC	B	no
51	RCC_clear cell_BII_rep31	2	1	clear cell RCC	A	no
52	RCC_clear cell_BII_rep32	3	3	clear cell RCC	A	no
53	RCC_clear cell_BII_rep33	2	3	clear cell RCC	C	no
54	RCC_clear cell_BII_rep34	2	3	clear cell RCC	A	no
55	RCC_clear cell_BII_rep35	-	-	Metastasis	B	no
56	RCC_clear cell_BII_rep36	2	1	clear cell RCC	A	no
57	RCC_clear cell_BII_rep37	2	1	clear cell RCC	A	no
58	RCC_clear cell_BII_rep38	3	3	clear cell RCC	A	yes
59	RCC_clear cell_BII_rep39	3	2	clear cell RCC	A	yes
60	RCC_clear cell_BII_rep40	3	2	papillary RCC	C	yes
61	RCC_clear cell_BII_rep41	3	3	clear cell RCC	C	yes
62	RCC_clear cell_BII_rep42	2	1	clear cell RCC	A	no
63	RCC_clear cell_S1_BII_rep1	2	2	clear cell RCC	B	yes
64	RCC_clear cell_S1_BII_rep2	1	1	clear cell RCC	A	yes
65	RCC_clear cell_S1_BII_rep3	2	1	clear cell RCC	A	yes
66	RCC_clear cell_S1_BII_rep4	2	1	clear cell RCC	A	yes
67	RCC_clear cell_S1_BII_rep5	3	1	clear cell RCC	A	yes
68	RCC_clear cell_S2_BII_rep1	2	2	chromophobe RCC	B	yes
69	RCC_clear cell_S2_BII_rep2	2	2	clear cell RCC	A	no
70	RCC_clear cell_S2_BII_rep3	2	2	clear cell RCC	A	yes
71	RCC_clear cell_S3_BII_rep1	2	3	clear cell RCC	B	no
72	RCC_clear cell_S3_BII_rep2	2	3	clear cell RCC	B	no
73	RCC_clear cell_S3_BII_rep3	2	3	clear cell RCC	A	no
74	RCC_clear cell_S3_BII_rep4	2	3	clear cell RCC	A	yes
75	RCC_clear cell_S3_BII_rep5	3	3	clear cell RCC	A	no
76	RCC_clear cell_S3_BII_rep6	2	3	clear cell RCC	A	yes
77	RCC_clear cell_S3_BII_rep7	3	3	clear cell RCC	A	yes
78	RCC_clear cell_S4_BII_rep1	2	3	clear cell RCC	B	no
79	RCC_clear cell_S4_BII_rep2	1	1	clear cell RCC	A	no
80	RCC_papillary_BI_rep1	3	2	papillary RCC	A	no
81	RCC_papillary_BI_rep2	3	2	papillary RCC	B	no
82	RCC_papillary_BI_rep3	1	1	papillary RCC	C	yes
83	RCC_papillary_BI_rep5	3	3	papillary RCC	C	no
84	RCC_papillary_BI_rep6	2	3	papillary RCC	B	no
85	RCC_papillary_BI_rep7	3	2	papillary RCC	B	no
86	RCC_papillary_BI_rep8	4	2	papillary RCC	B	no
87	RCC_papillary_S1_BI_rep1		1	papillary RCC	C	yes
88	RCC_papillary_S2_BI_rep1	3	2	papillary RCC	B	no
89	RCC_papillary_S2_BI_rep2	3	2	papillary RCC	C	yes
90	RCC_papillary_S4_BI_rep1	3	3	papillary RCC	C	yes
91	RCC_papillary_S4_BI_rep2	2	2	papillary RCC	B	yes
92	RCC_papillary_BII_rep1	3	3	papillary RCC	C	yes
93	RCC_papillary_BII_rep2	1	2	papillary RCC	C	yes
94	RCC_papillary_BII_rep3	2	1	papillary RCC	C	yes
95	RCC_papillary_BII_rep4	1	1	papillary RCC	C	no
96	RCC_papillary_BII_rep5	2	1	papillary RCC	C	no
97	RCC_papillary_BII_rep6	2	1	papillary RCC	C	no
98	RCC_papillary_BII_rep7	4	3	clear cell RCC and papillary RCC	C	no
99	RCC_meta._BI_rep1	-	-	Metastasis	C	no
100	RCC_meta._BI_rep2	-	-	Metastasis	A	no
101	RCC_meta._BI_rep3	-	-	Metastasis	C	no
102	RCC_meta._BI_rep4	-	-	Metastasis	C	no
103	RCC_meta._BI_rep5	-	-	Metastasis	C	no
104	RCC_meta._BI_rep6	-	-	Metastasis	C	no
105	RCC_meta._BI_rep7	-	-	Metastasis	C	no
106	RCC_meta._BI_rep8	-	-	Metastasis	C	no
107	RCC_meta._BI_rep9	-	-	Metastasis	C	no
108	RCC_meta._BI_rep10	-	-	Metastasis	C	no
109	RCC_meta._BI_rep11	-	-	Metastasis	C	no
110	RCC_meta._BI_rep12	-	-	Metastasis	C	no
111	RCC_meta._BI_rep13	-	-	Metastasis	A	no
112	RCC_meta._BI_rep14	-	-	Metastasis	A	no
113	RCC_cell line_BI_rep1	-	-	UMRC2	NA	no
114	RCC_cell line_BI_rep2	-	-	SLR24	NA	no
115	RCC_cell line_BI_rep3	-	-	A-498	NA	no
116	RCC_cell line_BI_rep4	-	-	SK-RC 52	NA	no
117	RCC_cell line_BI_rep5	-	-	786O (vhl19)	NA	no
118	RCC_cell line_BI_rep6	-	-	UMRC 6	NA	no
119	RCC_cell line_BI_rep7	-	-	ACHN	NA	no
120	RCC_cell line_BI_rep8	-	-	786O (vhl30)	NA	no
121	RCC_cell line_BI_rep9	-	-	A-704	NA	no
122	RCC_cell line_BI_rep10	-	-	SLR 26	NA	no
123	RCC_cell line_BI_rep11	-	-	Caki-1	NA	no
124	RCC_cell line_BI_rep12	-	-	RCC4 (vhl)	NA	no
125	RCC_cell line_BI_rep13	-	-	769-P	NA	no
126	RCC_cell line_BI_rep14	-	-	KC 12	NA	no
127	RCC_cell line_BI_rep15	-	-	RCC4 (neo)	NA	no
128	RCC_cell line_BI_rep16	-	-	SK-RC 29	NA	no
129	RCC_cell line_BI_rep17	-	-	SW 156	NA	no
130	RCC_cell line_BI_rep18	-	-	SK-RC 31	NA	no
131	RCC_cell line_BI_rep19	-	-	SLR 22	NA	no
132	RCC_cell line_BI_rep20	-	-	SK-RC 38	NA	no
133	RCC_cell line_BI_rep21	-	-	786-O	NA	no
134	RCC_cell line_BI_rep22	-	-	SK-RC 42	NA	no
135	RCC_cell line_BI_rep23	-	-	786O	NA	no
136	RCC_cell line meta._BI_rep1	-	-	SLR 25	NA	no
137	RCC_cell line meta._BI_rep2	-	-	SLR 20	NA	no
138	RCC_cell line meta._BI_rep3	-	-	Caki-2	NA	no
139	RCC_cell line meta._BI_rep4	-	-	SLR 21	NA	no
140	RCC_cell line meta._BI_rep5	-	-	KU 19-20	NA	no
141	RCC_cell line meta._BI_rep6	-	-	SLR 23	NA	no
142	RCC_prost. can. cell line_BI_rep1	-	-	PC3 hep 27	NA	no
143	RCC_prost. can. cell line_BI_rep2	-	-	PC3 hep 30	NA	no
144	RCC_prost. can. cell line_BI_rep3	-	-	PC3 vec 1	NA	no
145	RCC_prost. can. cell line_BI_rep4	-	-	PC3 vec 3	NA	no
146	RCC_kidney cell line_BI_rep1	-	-	HK-2	NA	no
