# Supplementary material for: Integrative genome-wide expression profiling identifies three distinct molecular subgroups of renal cell carcinoma with different patient outcome
Source: BMC Cancer. 2012 Jul 23;12:310. doi: 10.1186/1471-2407-12-310 (PMC3488567; doi:10.1186/1471-2407-12-310)
Supplement: Additional file 3 Table S2 — List of clusters and containing genes, picked from separate "pathway clusterings" to be combined into one matrix. [file 1471-2407-12-310-S3.xls]

## Sheet: Tabelle1
List of clusters and containing genes, picked from separate "pathway clusterings" to be combined into one matrix.
"Angiogenesis"		"Inflammation"		"Integrin"		"Wnt"
cluster I - Probe Set ID	Gene Symbol	cluster I - Probe Set ID	Gene Symbol	cluster I - Probe Set ID	Gene Symbol	cluster I - Probe Set ID	Gene Symbol
202677_at	RASA1	205962_at	PAK2	217820_s_at	ENAH	221016_s_at	TCF7L1
207121_s_at	MAPK6	205897_at	NFATC4	202647_s_at	NRAS	205656_at	PCDH17
203218_at	MAPK9	208041_at	GRK1	205055_at	ITGAE	219656_at	PCDH12
200885_at	RHOC			200950_at	ARPC1A	204677_at	CDH5
200059_s_at	RHOA	cluster II - Probe Set ID		203065_s_at	CAV1	204726_at	CDH13
218236_s_at	PRKD3	208095_s_at	SRP72			208712_at	CCND1
		200885_at	RHOC	cluster II - Probe Set ID		213222_at	PLCB1
cluster II - Probe Set ID		212294_at	GNG12	208750_s_at	ARF1	219427_at	FAT4
206702_at	TEK	208736_at	ARPC3	201659_s_at	ARL1
221016_s_at	TCF7L1	217898_at	C15orf24	200059_s_at	RHOA	cluster II - Probe Set ID
203238_s_at	NOTCH3	200059_s_at	RHOA	201097_s_at	ARF4	201921_at	GNG10
202273_at	PDGFRB	207157_s_at	GNG5			202981_x_at	SIAH1
205247_at	NOTCH4	208640_at	RAC1	cluster III - Probe Set ID		201375_s_at	PPP2CB
32137_at	JAG2	201921_at	GNG10	204732_s_at	TRIM23	201218_at	CTBP2
204484_at	PIK3C2B	209239_at	NFKB1	219431_at	ARHGAP10	200765_x_at	CTNNA1
202743_at	PIK3R3	211963_s_at	ARPC5	209081_s_at	COL18A1	208652_at	PPP2CA
205846_at	PTPRB			216264_s_at	LAMB2	212294_at	GNG12
203934_at	KDR	cluster III - Probe Set ID		210105_s_at	FYN
202668_at	EFNB2	204396_s_at	GRK5	204484_at	PIK3C2B	cluster III - Probe Set ID
212099_at	RHOB	201473_at	JUNB	202743_at	PIK3R3	203896_s_at	PLCB4
219304_s_at	PDGFD	201466_s_at	JUN			220085_at	HELLS
		212099_at	RHOB	cluster IV - Probe Set ID		202468_s_at	CTNNAL1
cluster III - Probe Set ID		202112_at	VWF	204543_at	RAPGEF1
210220_at	FZD2	213222_at	PLCB1	221180_at	YSK4	cluster IV - Probe Set ID
204422_s_at	FGF2			206044_s_at	BRAF	206194_at	HOXC4
202647_s_at	NRAS	cluster IV - Probe Set ID		217644_s_at	SOS2	206858_s_at	HOXC6
202095_s_at	BIRC5	203896_s_at	PLCB4	206370_at	PIK3CG	201321_s_at	SMARCC2
219257_s_at	SPHK1	202647_s_at	NRAS	213475_s_at	ITGAL
		219918_s_at	ASPM	205718_at	ITGB7
		210138_at	RGS20
