# Supplementary material for: Integrative genome-wide expression profiling identifies three distinct molecular subgroups of renal cell carcinoma with different patient outcome
Source: BMC Cancer. 2012 Jul 23;12:310. doi: 10.1186/1471-2407-12-310 (PMC3488567; doi:10.1186/1471-2407-12-310)
Supplement: Additional file 5 Table S3 — List of top 48 genes with expression values, specific for RCC tumors of group B, relative to A and C. [file 1471-2407-12-310-S5.xls]

## Sheet: Tabelle1
List of top 48 genes with expression values, specific for RCC tumors of group B, relative to A and C
low expressed genes (relative expression) / group
high expressed genes (relative expression) / group
see also Fig.2C
		group A									group B																group C
Probeset ID	Gene Symbol	RCC_clear cell_BII_rep39	RCC_clear cell_S3_BII_rep6	RCC_clear cell_BII_rep26	RCC_clear cell_BII_rep15	RCC_clear cell_S1_BII_rep2	RCC_clear cell_BII_rep5	RCC_clear cell_S2_BII_rep3	RCC_clear cell_S1_BI_rep4	RCC_clear cell_S1_BII_rep4	RCC_clear cell_BII_rep1	RCC_clear cell_S3_BII_rep1	RCC_clear cell_BII_rep3	RCC_clear cell_S4_BII_rep1	RCC_clear cell_S1_BI_rep3	RCC_clear cell_S4_BI_rep6	RCC_clear cell_S2_BII_rep1	RCC_clear cell_S4_BI_rep4	RCC_clear cell_S3_BI_rep1	RCC_papillary_BI_rep8	RCC_papillary_S4_BI_rep2	RCC_papillary_BI_rep7	RCC_papillary_BI_rep6	RCC_papillary_BI_rep2	RCC_papillary_S2_BI_rep1	RCC_papillary_BI_rep1	RCC_clear cell_BII_rep12	RCC_clear cell_BII_rep24	RCC_clear cell_S1_BI_rep1	RCC_clear cell_S4_BI_rep1	RCC_clear cell_S3_BI_rep4	RCC_clear cell_BII_rep25	RCC_clear cell_S4_BI_rep5	RCC_clear cell_S3_BI_rep3	RCC_papillary_BII_rep1	RCC_papillary_BII_rep3	RCC_papillary_S2_BI_rep2	RCC_papillary_BI_rep5	RCC_papillary_S4_BI_rep1	RCC_papillary_BII_rep4	RCC_papillary_BII_rep5
216527_at	-	-0.040082	-0.0468424	0.0388098	-0.0543043	-0.0898058	-0.0645829	-0.431939	0.140363	-0.213928	1.20115	1.04609	0.823376	1.51322	1.45027	1.22677	0.470637	0.994274	1.65092	0.61398	1.13659	1.0173	0.783752	0.978827	1.30304	1.25684	-0.113748	0.143778	-1.08405	-0.529001	-0.115903	0.372289	-0.144347	-0.0832042	-0.114361	-0.509972	-0.274915	0.0108355	-0.186821	-0.190047	-0.068305
214715_x_at	ZNF160	1.21436	1.17326	1.40135	0.895776	0.92335	1.1981	0.765559	0.878886	0.964425	2.31933	2.13555	2.44722	3.07065	2.70133	2.62612	1.9444	2.57998	3.48563	1.78245	1.85561	2.02468	1.6098	2.49478	2.34631	1.57171	1.08091	1.4119	0.226291	0.940385	1.03977	1.48398	0.604515	0.999409	1.52271	0.699286	0.535368	1.08566	0.59189	0.867066	1.11725
222368_at	-	0.623838	0.525185	0.604842	-0.0673638	-0.0639929	0.586592	0.0445192	0.41028	0.255444	1.87451	1.33741	1.84874	1.472	1.861	2.72432	1.04614	1.28121	1.61892	1.58403	2.10191	1.8977	1.68764	1.96786	1.75496	1.0856	-0.349266	0.29297	-0.259856	0.840199	0.505105	0.596047	0.788264	0.437415	0.362387	0.535533	0.222627	0.958817	0.651253	0.238599	0.651024
214911_s_at	BRD2	1.78153	1.75851	1.65895	1.46386	1.57835	1.63442	1.62636	2.10101	1.62417	2.56827	2.66631	2.65647	3.28137	3.08845	2.58193	2.27493	3.50624	4.15232	1.95148	2.51108	2.54953	2.7083	2.42567	3.57708	3.86418	1.59973	1.78488	1.20181	1.23092	1.12611	1.9457	1.13843	1.84067	1.86625	1.25668	0.837447	1.19581	1.18553	1.55999	1.46027
214870_x_at	LOC100288442	1.83491	1.66593	1.8352	1.54875	1.58803	1.51212	1.56919	2.2772	1.62089	2.93148	2.59048	2.74436	2.75917	3.42364	2.99928	2.4888	2.9978	3.34696	2.50999	3.15463	3.08708	3.04996	3.1167	3.5867	2.35612	1.80794	1.84252	1.24688	1.53816	1.47149	1.76101	1.39498	1.90274	1.58931	1.55269	1.77567	1.73656	2.11788	1.58255	1.77997
215978_x_at	LOC152719	1.08424	1.0939	1.44542	0.64438	0.758793	1.12208	0.740148	0.923872	0.793745	2.52338	2.33508	2.43885	2.70878	2.89961	2.87162	1.98329	2.73604	3.73097	1.83022	1.89931	1.71569	1.67467	2.4084	2.89439	1.13531	1.08773	1.51363	-0.011953	1.05393	1.1726	1.4236	0.597581	0.882183	1.60684	0.601664	0.627768	1.07565	0.438243	0.976644	1.18053
221501_x_at	LOC339047	1.83157	1.66924	1.84537	1.57487	1.5719	1.56831	1.57554	2.24347	1.61432	2.85394	2.5825	2.72762	2.91949	3.44252	3.09257	2.43047	3.15889	3.36296	2.48794	3.12682	3.00666	3.02834	3.04328	3.51939	2.3285	1.81818	1.79505	1.29517	1.53482	1.57775	1.77877	1.38458	1.86136	1.58931	1.5338	1.73658	1.71653	2.00963	1.60511	1.75999
212177_at	SFRS18	1.26107	0.941805	1.35729	0.667234	0.787833	0.933665	0.425686	1.26877	0.797027	2.42544	2.17944	2.04544	2.41562	2.07344	1.69322	1.62165	2.28801	2.66428	1.69426	2.26478	2.17705	2.1504	2.21404	2.654	2.62128	0.801016	1.2322	0.174779	0.679903	0.578164	1.4378	0.822934	1.26489	1.14762	0.79376	0.599338	0.578289	1.0668	0.88318	1.05731
216563_at	ANKRD12	0.680555	0.61446	0.655683	0.500725	0.500664	0.556843	0.454273	1.02509	0.60337	1.47865	1.4252	1.43022	1.77432	2.47944	1.84052	1.14725	2.62529	3.04829	0.985098	1.55767	1.75379	1.64439	1.82534	2.64439	2.903	0.47334	0.652385	0.319658	0.542983	0.0733883	0.858874	0.403432	0.685658	0.509618	0.362332	0.293704	0.581627	0.298564	0.68336	0.371285
213311_s_at	TCF25	1.2177	1.23278	1.16748	0.925159	1.00079	1.16174	0.895791	1.51244	1.11869	2.16426	2.38297	2.03707	2.6813	2.83824	2.03692	1.95607	3.56665	3.23496	1.90003	2.30451	2.07547	2.39691	2.14926	2.97131	3.00244	1.30277	1.43903	0.944245	0.980459	1.25895	1.46977	0.822934	1.44762	1.2002	1.24723	0.7486	0.87203	0.82236	1.13457	1.37701
216187_x_at	-	1.20101	1.15673	1.34373	0.846802	0.949163	1.20471	0.727443	1.1488	0.875803	2.56827	2.20339	2.37607	2.67214	2.79103	2.84707	2.09994	2.59508	3.4163	1.91106	1.93506	1.88077	1.83901	2.3868	2.45208	2.24012	1.07067	1.40851	0.126486	1.06395	1.05305	1.56922	0.888806	1.07526	1.53673	0.75597	0.801908	1.22919	0.881724	0.98309	1.24713
208246_x_at	-	1.0709	0.968258	1.18782	0.928424	0.774926	0.996469	0.635328	0.89763	0.747792	2.37239	2.13954	2.30911	2.79123	2.57858	2.71941	1.96773	2.79141	3.26696	1.65017	1.82383	1.72416	1.61412	2.23996	2.40881	1.98049	0.978508	1.28306	0.0459983	0.896971	0.963389	1.59763	0.611449	1.0132	1.4561	0.570173	0.666861	1.04227	0.553478	0.780047	1.06397
214235_at	CYP3A5	0.390298	0.194533	0.0354203	0.157913	0.258668	-0.0513609	-0.1143	0.852644	0.557417	2.24996	1.82028	0.948931	1.84761	3.04124	2.39044	0.427863	0.626792	2.1576	2.08743	2.30848	2.93893	2.86832	3.33697	3.39439	2.44451	0.0535035	0.794795	0.367951	0.790107	0.999918	0.620909	0.559445	0.165038	1.01091	0.497743	1.47714	1.3794	0.972515	1.33761	1.04399
220796_x_at	SLC35E1	0.95413	0.921966	1.16409	0.673764	0.758793	1.00308	0.670268	0.946365	0.678863	2.20915	2.14353	2.35933	2.89659	2.68717	2.60648	1.73442	2.85685	3.64031	1.53259	1.73644	1.56332	1.4714	2.36521	2.67804	2.30641	1.03995	1.23559	0.245609	1.0773	0.890329	1.50529	0.646119	1.03044	1.33692	0.491445	0.691738	0.945465	0.742045	0.670468	0.90079
206792_x_at	PDE4C	1.04087	0.981484	1.14376	0.729267	0.820099	1.02622	0.600387	1.05508	0.68871	2.09488	2.01982	2.13752	2.50723	2.42751	2.61139	1.75775	2.77631	3.19229	1.7898	1.89534	1.76648	1.84334	2.25723	2.54343	2.49422	0.995574	1.10335	0.142584	1.00384	1.01652	1.33836	0.750127	1.14077	1.32991	0.548129	0.823232	0.992197	0.773472	0.834836	1.00403
214035_x_at	LOC399491	1.56467	1.51053	1.62506	1.18961	1.25246	1.25099	1.2579	1.9773	1.27953	2.67438	2.47076	2.53092	2.63091	3.09317	2.68504	2.30993	2.73604	3.33096	2.24911	3.02751	2.71037	2.82075	2.88348	3.31266	2.47213	1.5656	1.53397	1.04083	1.21756	1.26891	1.57277	1.2251	1.60967	1.33692	1.35745	1.54467	1.42279	2.00265	1.32794	1.51022
215545_at	-	0.0933691	-0.112973	0.113377	-1.06968	-0.118845	0.0478027	-0.209592	0.680197	-0.391174	1.29909	1.01017	1.14563	1.66897	1.61078	1.45263	0.902267	1.00434	1.94426	0.944679	1.36302	1.58871	1.58817	1.53597	2.05785	0.925399	-0.0318288	0.19803	-0.559272	-0.0247347	-0.25538	0.176944	0.105274	0.371907	0.341354	-0.371411	0.126672	0.391363	0.445227	0.0581164	-0.151561
212487_at	GPATCH8	0.907422	0.981484	0.872605	0.726002	0.729754	0.801447	0.705208	1.28376	0.833132	1.73167	1.70056	1.73574	2.13162	2.24812	2.15476	1.39611	2.25781	2.85095	1.63547	2.233	2.38445	2.39259	2.23132	3.029	2.84776	0.72251	1.05249	0.706	0.462834	0.445329	1.07908	0.500507	0.892526	0.993378	0.752821	0.613553	0.945465	0.906167	0.931523	0.984046
221191_at	STAG3L1	-0.0234007	0.0622724	0.296405	-0.090218	-0.270496	-0.391823	-0.304884	0.166605	-0.0301181	1.35214	1.24562	1.17493	1.28419	1.81379	1.10402	1.11225	1.35169	1.56025	1.45543	1.64904	1.32205	1.42815	2.12767	1.62035	0.46138	-0.127401	0.0657922	-0.752443	-0.108223	0.00697033	0.432668	0.108741	0.316742	0.44652	-0.0124123	0.0840261	0.434757	-0.0855535	0.0967912	0.394596
213813_x_at	-	0.520413	0.521878	0.32691	0.285243	0.110244	0.457679	-0.0285378	0.792662	0.330937	1.34806	1.37332	1.46789	2.35607	1.75241	1.99764	0.933376	2.30815	1.98693	0.834446	1.69274	1.74532	1.76981	1.54893	1.87996	1.62143	0.4119	0.632041	-0.440149	-0.228445	0.0501422	0.755874	-0.161682	0.447759	0.646333	0.311946	-0.0474673	-0.0659376	0.0541256	0.344955	0.251397
220905_at	-	0.170104	0.12179	0.465876	0.121999	0.0457119	0.232908	0.00957898	0.668951	0.124151	1.30725	1.31746	1.19167	1.88884	1.75241	1.3397	1.06947	2.01618	2.3016	1.06594	1.29946	1.4702	1.59682	1.70441	2.56747	2.41136	0.224168	0.177686	-0.30171	0.0921483	-0.0262386	0.628013	0.278621	0.692553	0.534157	-0.0124123	0.105349	0.274534	0.242692	0.219262	0.347973
214052_x_at	BAT2D1	0.57713	0.581395	0.706524	0.360335	0.349013	0.589898	0.317689	1.29876	0.284985	1.40928	1.68859	1.27956	2.28278	2.32837	1.98291	0.851716	3.07835	3.04296	1.31947	1.88342	2.05007	2.03795	1.89444	2.74535	3.80894	0.261715	0.937205	0.281023	0.446137	0.458612	0.819805	0.233551	0.751166	0.891718	0.141894	0.446521	0.594979	0.511574	0.78327	0.581089
212520_s_at	SMARCA4	0.777307	0.941805	0.814985	0.543169	0.645862	0.768393	0.673444	1.1413	1.00381	1.71127	1.85221	1.75248	2.34233	2.31421	2.08111	1.6061	2.72093	3.25096	1.45543	2.14561	2.32943	2.30609	2.07152	3.07708	3.87523	0.715684	1.50345	0.435561	0.392705	0.368948	1.09684	0.569846	0.978722	1.14411	0.636304	0.688184	0.581627	0.780456	1.06366	0.947414
221419_s_at	-	1.09092	1.35181	0.733639	1.10146	0.991109	0.953498	0.390746	2.05602	0.751074	2.04999	2.12757	1.99941	3.04317	3.3481	3.32334	1.73831	3.68746	4.04032	1.68324	2.17341	1.6395	2.2196	2.38248	3.44727	4.46078	1.23451	1.68316	0.863757	1.04057	1.45156	1.48043	0.996281	1.19593	1.43507	0.850444	0.830339	0.955479	0.686173	0.676914	0.840846
211948_x_at	BAT2D1	1.40453	1.44109	1.34712	1.01005	1.08791	1.12869	0.987907	1.93606	1.22701	2.37239	2.30316	2.28818	2.9424	2.93738	2.80779	1.64498	3.92406	4.18965	1.89268	2.35615	2.56223	2.76885	2.45159	3.65881	4.30611	0.978508	1.61535	1.02151	1.11404	0.960068	1.53015	0.819467	1.54416	1.72252	0.954364	1.21771	1.1157	1.2833	1.3924	1.32706
221860_at	HNRNPL	1.1443	0.733495	1.06919	0.657439	0.55229	0.705589	0.622622	1.33624	0.27842	1.98061	2.05174	1.91152	2.59884	2.3567	2.24314	1.61776	2.01114	2.50427	1.69794	2.40382	2.35483	2.40124	2.30474	2.58189	2.22355	0.75323	0.86939	0.387267	0.776749	0.608052	1.17143	0.815999	1.42004	0.821608	0.374928	0.538922	0.848664	1.00045	0.60601	0.667675
211600_at	PTPRO	2.37205	2.39006	2.28599	2.23111	1.81712	1.71706	1.72165	2.97449	2.34628	3.38039	3.12923	3.11684	3.95014	3.94767	4.54102	3.40261	4.74963	4.499	3.01706	3.46051	3.61193	3.84141	3.5486	4.61554	5.95779	2.61007	2.49015	1.7781	1.91552	2.03272	2.55305	2.62228	1.99583	2.32547	2.30533	2.50421	2.25061	2.55438	2.30448	2.39273
214055_x_at	BAT2D1	1.45124	1.56012	1.47253	1.19614	1.16535	1.34354	1.01332	2.09726	1.26968	2.53563	2.4987	2.55185	3.24014	3.06957	2.90599	1.97162	4.10025	4.25899	1.99924	2.46738	2.82888	2.80777	2.5466	3.7117	4.77565	0.998988	1.86626	1.02473	0.987138	0.956747	1.65446	0.8264	1.55451	1.79263	1.14961	1.19994	1.14908	1.2833	1.62123	1.45694
220940_at	ANKRD36B	0.934112	1.10713	1.19799	0.850067	0.661995	0.993163	0.400275	1.69238	0.554135	2.44584	2.33907	2.30911	2.70878	2.8288	2.68504	1.61776	2.10679	3.34696	1.83022	2.16944	2.29134	2.37962	2.50341	2.98093	3.12949	0.579152	1.24237	0.396926	1.1274	0.807306	1.38453	0.698123	1.22007	1.20371	0.198578	0.762816	1.13239	1.29028	0.602787	0.8908
212027_at	RBM25	1.23438	1.19641	1.31323	0.889246	0.839458	1.17827	0.711561	1.57992	0.974272	2.36422	2.5426	2.3677	2.9882	2.46528	2.32661	1.83941	3.52637	3.77898	1.6171	2.21711	2.35059	2.43151	2.43431	3.33189	4.67069	0.824909	1.22881	0.725317	0.726656	0.627978	1.55856	0.601048	1.0925	1.33341	0.837847	0.467844	0.51153	0.665221	0.989536	0.934092
213917_at	PAX8	0.787316	0.475587	0.953951	0.0860855	0.394186	-0.0381391	0.282748	1.05133	0.239032	1.84594	2.05972	1.94081	2.00336	2.78159	2.39044	1.90552	3.34515	1.90159	2.0911	2.8408	2.9601	2.92887	2.83597	3.28862	1.83686	0.708857	1.04571	-0.214783	0.436118	0.395515	1.38808	0.933876	0.478789	1.4561	0.913426	0.478506	1.54964	0.902676	1.25381	1.1772
208610_s_at	SRRM2	1.83491	1.82464	1.88604	1.6467	1.52995	1.684	1.58507	2.50963	1.5815	3.16409	2.75809	2.86992	3.60201	3.90518	3.59339	2.41492	4.65399	4.563	2.5945	3.22216	3.06168	3.37433	3.10807	4.05785	4.3282	1.72261	1.86965	1.28873	1.56487	1.64085	2.07356	1.58566	2.07857	1.7085	1.49916	1.5269	1.52627	1.90836	1.71469	1.77331
202379_s_at	NKTR	1.28442	1.17326	1.39796	0.934954	1.06855	1.22124	0.851322	2.01104	0.888932	2.43768	2.53462	2.71507	3.07065	2.98931	2.88144	2.30993	3.83848	4.04032	2.28585	2.78916	2.74423	2.93752	2.71936	3.78381	2.75385	1.37445	1.45259	0.657707	1.10068	1.03977	1.8356	1.06909	1.82688	1.6419	1.05514	1.15019	1.23253	1.27632	1.19902	1.34038
211996_s_at	LOC100132247	1.46124	1.28568	1.68606	0.957808	1.06532	1.40635	0.908497	1.89857	1.25327	2.91516	2.798	2.91177	3.32259	3.51334	3.1564	2.46158	3.26461	3.90698	2.22338	2.97984	2.91354	2.8813	2.93531	3.75497	3.22892	1.4905	1.89339	0.348633	0.997157	0.97003	1.59763	1.06215	1.71311	1.58581	0.771716	1.0258	1.20583	1.51028	1.09911	1.24047
201554_x_at	GYG1	0.537095	0.650832	0.67263	0.977398	1.02983	0.887389	0.90532	0.578978	0.780615	-1.38211	-1.85913	-1.64168	-1.67493	-1.31622	-0.904172	0.711727	-1.21062	0.0348742	0.0738375	-0.798033	-1.7678	-0.781838	-0.152736	0.0770786	-1.0743	1.6953	0.950767	1.19859	1.03055	0.870403	0.677737	0.98588	0.733927	0.702421	1.07088	1.28523	1.38941	1.30774	0.796162	0.874149
221449_s_at	ITFG1	0.60382	0.98479	0.84549	1.26144	1.19761	1.03283	1.21025	1.07757	1.05961	0.307415	-0.210979	-1.00135	0.33141	0.595776	-1.08584	0.32676	-0.928712	-0.73848	0.393514	0.0361968	-1.57733	-1.04565	-1.68596	-1.50465	-1.49413	1.58266	0.733762	1.4143	1.26766	1.28219	0.944116	1.54059	0.63394	0.884708	1.76683	1.3421	1.43281	1.39504	1.05722	1.40032
201337_s_at	VAMP3	0.286873	0.194533	0.350636	1.05249	1.14921	0.913833	0.543212	0.294066	0.770768	-2.1983	-0.645964	-1.62075	-0.122077	-1.44841	-0.815792	-1.54753	-0.772658	-0.882484	-1.33715	-1.29857	-1.64505	-0.405577	-1.18496	-0.586383	0.229371	0.838563	-0.113916	1.234	0.796786	0.601411	0.603151	0.999748	0.0271259	0.362387	1.04254	0.958279	1.17578	0.728077	0.493209	0.461201
203207_s_at	MTFR1	0.043325	0.115177	0.272679	0.428898	0.268348	0.213076	0.416157	0.140363	0.629629	-1.32089	-1.1887	-1.80072	-1.17105	-1.43896	-1.61612	-1.03812	-1.02436	-1.33583	-0.418537	-0.639132	-1.69161	-1.23595	-1.70756	0.259771	-1.56042	-0.502864	-0.0766177	0.464536	0.295859	0.481858	0.187599	0.649586	-0.0176959	0.55519	0.960662	0.649092	0.651724	0.466179	0.5061	0.404587
214359_s_at	HSP90AB1	0.974147	1.18979	1.18443	1.57814	1.59771	1.47576	1.37225	0.661453	1.25983	-0.51286	0.044425	0.0323819	0.226054	0.369169	-1.00728	0.35398	-0.5864	-1.14382	0.228164	0.226878	0.0268566	-0.85536	0.356899	0.317463	-1.41679	1.60997	0.994847	1.56883	1.33111	1.24234	1.2176	1.41232	0.751166	1.63839	1.46137	1.98535	1.39275	2.24709	1.08622	1.36369
208029_s_at	LAPTM4B	0.620502	0.723575	0.821764	0.934954	1.09759	1.09563	1.17531	0.530243	0.993966	-0.308811	-0.733759	-0.210357	-0.772533	-0.0462772	-0.751962	-0.135979	0.848288	-1.45317	0.364118	-0.142567	-1.48421	-0.898608	-0.0145299	0.504964	-0.9362	0.988748	0.906688	1.23078	1.22758	1.27555	1.33836	1.29444	0.982169	1.86625	1.57159	1.45227	1.32266	1.74075	1.09267	1.39699
209739_s_at	PNPLA4	0.483714	0.343326	0.564169	0.588877	0.53293	0.503956	0.578152	0.121619	0.675581	-1.5984	-0.801601	-1.6919	-1.60622	-0.230395	-1.13003	-0.913691	-0.81293	-0.50914	-0.330351	-0.643105	-1.13713	-0.820761	-1.47001	-1.42292	-1.11297	1.32325	0.15056	0.792927	0.706619	0.67115	0.379392	0.909607	0.213308	-1.33077	0.620559	1.16085	0.464799	0.850296	0.357847	0.331322
202226_s_at	CRK	0.543767	0.369778	0.49638	0.882716	1.02983	0.728727	0.609916	0.0241493	0.833132	-0.949524	-0.753713	-1.31105	-1.5146	-1.25013	-0.462272	-0.37707	-0.797828	-0.562475	-0.0878378	-0.925154	-0.972054	-0.915907	-1.15473	0.144387	-0.709714	0.592805	0.0318849	0.805805	0.646508	0.52503	0.37584	0.684255	0.0340213	0.635817	1.04254	0.613553	0.972169	0.623318	0.834836	0.734279
207124_s_at	GNB5	0.26352	0.306955	0.232006	0.683558	0.613596	0.636174	0.41298	-0.0995626	0.337502	-1.72899	-1.20067	-1.20224	-1.97267	-1.6939	-1.3608	-0.209862	-1.36164	-0.573142	-0.0327212	-0.0432536	-1.22178	-0.120138	-1.2627	-1.21138	-1.14059	0.691791	0.089527	0.522487	0.302538	0.182978	0.677737	0.978946	-0.0108003	0.292277	0.834698	0.613553	0.85534	0.560462	0.380407	0.321331
211450_s_at	MSH6	0.163431	0.108564	0.0760932	0.709677	0.600689	0.622952	0.495566	-0.230772	0.307961	-1.30457	-1.59974	-0.176876	-0.905373	-1.54283	-1.52283	-1.21311	-1.67878	-1.03182	-0.653701	-1.08405	-0.993217	-1.7506	0.0675302	-1.971	-1.28974	0.268541	0.0284945	0.564341	0.476193	-0.0195968	0.0845993	0.0567365	-0.196982	0.20464	0.513489	0.755708	0.16772	0.27412	0.119352	0.208104
218163_at	MCTS1	0.89074	0.829384	0.801428	1.11126	1.01692	1.02291	1.0832	0.627713	1.05305	0.0503141	0.0524065	-0.122469	-1.02905	-1.48617	0.269318	0.225657	-0.198783	-1.70917	0.485374	-0.937072	-0.307524	-0.284482	-0.0534004	0.331887	-1.19583	1.30618	1.00163	1.47869	1.4914	1.38182	0.944116	1.10722	1.19249	1.12659	1.15276	1.64773	1.02224	1.44044	0.831614	0.774242
218462_at	BXDC5	0.960802	0.865756	0.957341	1.15697	1.09436	1.09563	1.05143	0.661453	1.02679	-0.0313056	-0.885406	0.216529	-0.520596	-1.48617	-1.02692	0.159552	-1.31633	-0.935818	0.459654	1.13261	-0.214406	-1.21432	-0.873999	-0.773883	-0.162835	0.995574	0.815139	1.05371	0.900311	0.85712	1.03291	1.11069	0.833913	1.01792	0.998452	1.072	1.12238	0.916643	1.11201	1.03067
211563_s_at	C19orf2	0.196794	0.161468	0.248953	0.37666	0.307067	0.414708	0.311336	-0.395721	0.27842	-1.89631	-1.68354	-1.3529	-1.89022	-0.801633	-0.972912	-0.365404	-0.767624	-0.786481	-0.128257	-1.40583	-1.85668	-1.98847	-0.182969	-1.11042	-0.96382	0.510886	0.177686	0.612634	0.372667	0.438687	0.390047	0.292489	0.0409171	0.159068	0.318244	0.478506	0.391363	0.316024	0.257936	0.171471
215236_s_at	PICALM	0.37028	0.373085	0.540443	0.843537	1.03951	0.732032	0.460626	0.34655	0.59024	-0.925038	-0.111212	-1.77142	0.0245048	-1.71278	-0.663582	-0.34985	-1.14517	0.946899	-0.120908	-1.74747	-1.22178	-0.790487	-1.30157	-1.10561	-1.41127	1.45296	0.126825	1.0859	0.409402	0.289246	0.610254	1.03442	-0.000457	0.201134	1.02364	0.620661	1.14908	0.836328	0.773601	0.734279
200973_s_at	TSPAN3	0.540431	0.740108	0.757365	1.06881	1.14276	1.00969	1.13084	0.672699	0.957861	-0.459807	0.0124995	-0.507503	-0.969502	0.0103745	0.205488	0.505634	-1.04953	0.653558	0.400863	-0.782143	-0.993217	-0.604519	-0.671009	-0.398883	-1.5328	1.27205	1.01858	1.20181	1.2209	1.07298	1.03646	1.36378	0.354668	1.0074	1.31336	1.04002	1.20249	1.23441	0.970198	1.09394
219819_s_at	MRPS28	0.840696	0.736801	0.740418	1.0329	0.94271	0.768393	0.908497	0.350299	0.967708	-1.72899	0.180108	-0.231283	-0.786275	-0.438118	-0.422992	0.466748	-1.0747	-1.18116	0.242862	-0.281605	-0.806979	0.005282	0.179822	-1.00946	-0.947248	1.01605	0.401472	0.941025	1.04057	1.07962	0.834012	1.2563	0.689106	0.779543	1.23463	1.10399	1.01222	1.11569	0.88318	1.00736
