# Supplementary material for: Integrative genome-wide expression profiling identifies three distinct molecular subgroups of renal cell carcinoma with different patient outcome
Source: BMC Cancer. 2012 Jul 23;12:310. doi: 10.1186/1471-2407-12-310 (PMC3488567; doi:10.1186/1471-2407-12-310)
Supplement: Additional file 6 Table S4 — List of top 23 genes with expression value, distinguishing RCC tumors of group A from group C. [file 1471-2407-12-310-S6.xls]

## Sheet: Tabelle1
List of top 23 genes with expression value, distinguishing RCC tumors of group A from goup C
low expressed genes (relative expression) / group
high expressed genes (relative expression) / group
see also Fig.2D
		group A									group C
Probeset ID	Gene Symbol	RCC_clear cell_BII_rep39	RCC_clear cell_S3_BII_rep6	RCC_clear cell_BII_rep26	RCC_clear cell_BII_rep15	RCC_clear cell_S1_BII_rep2	RCC_clear cell_BII_rep5	RCC_clear cell_S2_BII_rep3	RCC_clear cell_S1_BI_rep4	RCC_clear cell_S1_BII_rep4	RCC_clear cell_BII_rep12	RCC_clear cell_BII_rep24	RCC_clear cell_S1_BI_rep1	RCC_clear cell_S4_BI_rep1	RCC_clear cell_S3_BI_rep4	RCC_clear cell_BII_rep25	RCC_clear cell_S4_BI_rep5	RCC_clear cell_S3_BI_rep3	RCC_papillary_BII_rep1	RCC_papillary_BII_rep3	RCC_papillary_S2_BI_rep2	RCC_papillary_BI_rep5	RCC_papillary_S4_BI_rep1	RCC_papillary_BII_rep4	RCC_papillar
221872_at	RARRES1	6.25	6.64	5.95	8.1	5.09	4.32	7.35	5.17	6.23	8.4	8.34	11.59	11.69	13.08	10.26	10.8	10.91	9.57	9.46	9.03	8.84	9.25	8.37	11.66
211519_s_at	KIF2C	4.25	3.7	2.58	5.21	5.21	3.7	1.58	3.32	4.46	7.11	7.72	7.17	6.88	6.93	4.7	6.77	6.74	8.69	6.82	8.63	6.49	7.1	7.08	6.61
219429_at	FA2H	2.81	6	5.46	2.58	5.17	4.09	2	4.91	3.81	9.9	6.23	6.39	6.51	7.01	8.6	7.32	6.92	10.03	7.82	8.63	9.18	8.41	9.24	8.83
204259_at	MMP7	6.85	4.64	9.4	8.92	9.29	7.3	3.17	5.52	7.38	8.98	10.13	13.39	12.07	13.54	13.71	11.38	10.56	15.62	13.31	11.77	12.61	11.07	12.95	14.91
206391_at	RARRES1	2.81	3.81	3	4.46	2	2.58	3	5.39	2.58	5.39	8.39	9.57	9.45	10.48	8.61	9.11	9.15	9.06	7.67	5.58	6.13	6.38	5.13	9.37
206836_at	SLC6A3	12.2	12.2	12.05	11.21	11.38	10.44	11.02	12.99	11.33	4.17	3.32	8.08	7.92	8.01	3.7	5.86	6.17	7.61	3.58	6.38	4.39	6.92	2.81	5.88
208711_s_at	CCND1	13.23	13.23	13.08	12.98	13.26	12.06	13.19	13.11	12.21	10.98	10.35	10.32	10.32	10.96	9.99	8.92	9.7	9.06	7.12	9.17	7.97	8.3	9.57	8.87
221031_s_at	APOLD1	12.73	12.82	12.71	13.14	12.79	14.44	12.87	12.41	12.78	9.16	9.02	11.39	10.81	11.74	9.01	7.61	9.43	8.32	7.37	9.49	8.36	9.48	7.64	8.43
205903_s_at	KCNN3	8.99	7.95	7.42	8.35	8.15	9.41	7.97	7.89	9.27	4.32	5.86	5.75	6.15	4.46	4.91	6.57	4.09	4.46	2	3	2.58	2.81	2	4.75
205247_at	NOTCH4	12.05	11.32	11.7	11.01	10.91	12.02	11.5	11.96	11.19	9.72	9.44	9.49	9.52	9.24	9.71	7.77	8.29	7.93	7.73	8.99	7.52	9.3	7.12	8.56
219371_s_at	KLF2	11.96	12.35	11.94	12.82	13.45	12.27	12.04	12.99	12.27	9.93	8.91	10.73	9.69	10.11	10.98	10.29	9.83	8.55	10.25	8.82	10.39	9.78	10.85	10.09
204677_at	CDH5	11.47	11.69	11.77	11.74	11.91	12.72	11.89	11.99	11.56	9.95	8.65	10.65	10.23	9.25	10.29	8.97	7.82	8.54	7.38	8.05	7.26	9.08	7.83	8.27
205902_at	KCNN3	10.9	9.96	9.43	9.15	9.79	10.9	10.26	10.65	11.27	7.9	4.39	7.21	7.58	6.73	8.5	5.21	3.32	6.75	3.32	2.81	2	3.32	4.09	2.58
212558_at	SPRY1	12.65	12.52	12.04	12.4	12.42	13.66	11.97	11.86	11.81	9.53	8.87	10.48	10.86	10.34	10.58	9.79	10.49	9.67	8.47	8.22	7.39	9.8	8.99	9.28
221529_s_at	PLVAP	14.04	14.79	13.97	13.26	14.11	14.43	13.83	14.84	14.31	11.91	11.2	11.75	11.43	11.54	11.5	10.42	9.98	8.46	6	9.6	7.4	10.51	9.26	8.38
212538_at	DOCK9	11.24	11.64	11.47	11.65	12.09	12.23	11.58	12.12	11.65	10.46	9.18	10.5	10.78	10.11	10.19	9.32	9.39	9.42	9.11	8.98	9.78	9.89	10.1	9.87
218995_s_at	EDN1	11.56	10.3	11.12	10.24	12.56	11.22	11.29	10.92	10.38	7.98	7.51	8.74	9.37	9.6	9.69	8.71	5.7	8.08	8.19	7.19	8.09	6.97	7.57	7.9
218353_at	RGS5	15.42	15.51	15.32	14.69	15.25	15.26	15.31	15.14	15.14	13.21	12.21	13.21	13.7	14.05	12.09	11.04	10.17	10.8	9.47	11.06	9.02	11.88	10.11	9.41
204468_s_at	TIE1	10.79	10.95	10.64	10.63	10.52	11.91	11.03	10.9	10.89	8.74	8.82	8.52	9.44	9.04	9.81	7.54	6.94	7.81	5.64	7.56	6.3	7.46	6.71	6.25
219091_s_at	MMRN2	11.1	10.89	10.9	11.4	11.63	12.1	11.75	10.21	11.04	9.62	8.97	9.95	9.53	9.32	9.53	8.6	8.29	7.19	6.99	8.77	7.62	8.55	7.56	7.97
205507_at	ARHGEF15	9.84	9.38	9.89	9.07	9.48	10.24	9.82	10.47	9.85	8.3	7.06	7.29	7.37	7.48	7.8	7.89	6.77	7.41	4.46	7.2	6.19	7.59	6.23	4.32
209070_s_at	RGS5	14.94	14.97	14.68	14.48	15.03	14.67	14.96	14.51	14.71	12.96	10.19	13.22	13.34	13.52	10.8	10.85	8.81	9.79	8.85	11.37	9.04	11.96	9.34	8.72
221489_s_at	SPRY4	11.98	12.43	11.46	10.7	12.51	12.37	12.52	11.6	11.51	9.79	8.56	10.26	10.48	9.96	9.73	8.88	10.35	9.27	7.14	7.63	7.43	9.39	9.02	8.44
203934_at	KDR	12.77	12.72	12.78	11.74	12.62	12.81	12.53	12.5	11.95	9.93	8.57	10.96	10.55	10.92	9.92	9.97	8.66	7.55	6.7	9.18	5.75	9.42	8.31	6.69
