# Supplementary material for: Integrative genome-wide expression profiling identifies three distinct molecular subgroups of renal cell carcinoma with different patient outcome
Source: BMC Cancer. 2012 Jul 23;12:310. doi: 10.1186/1471-2407-12-310 (PMC3488567; doi:10.1186/1471-2407-12-310)
Supplement: Additional file 9 Table S6 — List of tumor-specific regions (0–5 Mb) and involved genes, identified by SNP experiment. [file 1471-2407-12-310-S9.xls]

## Sheet: Tabelle1
List of tumorspecific regions (0-5 Mb) and involved genes, identified by SNP experiment
in red: recurrently occuring alterations in up to 5 tumors
regions nr.	chromosome	location	band	type (1/2 gain; -1/-2 loss)	genes	description	gene start	gene stop	url - Region
total found: 126				61 x loss; 65 x gain	total nr. of genes involved: 769
1	1	chr1:3911499-6060321	1p36.32p36.31	-1	AK124708	Homo sapiens cDNA FLJ42718 fis, clone BRAMY3010411.	3900537	3915182	http://genome.ucsc.edu/cgi-bin/hgTracks?&org=human&db=hg18&position=chr1%3A3911499-6060321&dgv=pack
	1				AX748168	Homo sapiens cDNA FLJ36179 fis, clone TESTI2026589.	4371971	4384604
	1				BC128214	Homo sapiens cDNA FLJ36179 fis, clone TESTI2026589.	4371971	4384604
	1				AX748168	Homo sapiens cDNA FLJ36179 fis, clone TESTI2026589.	4371971	4384604
	1				AJAP1	adherens junction associated protein 1	4614965	4737714
	1				BC037321	Homo sapiens clone 23927 mRNA sequence.	4749497	4752438
	1				AK125078	Homo sapiens cDNA FLJ43088 fis, clone BRTHA3025826.	5544356	5650902
	1				NPHP4	nephroretinin	5845457	5975118
	1				KIAA0673	Homo sapiens mRNA for KIAA0673 protein, partial cds.	5845457	5975118
	1				KCNAB2	potassium voltage-gated channel, shaker-related	6008967	6083110
2	1	chr1:49236052-51417290	1p33p32.3	-1	AGBL4	ATP/GTP binding protein-like 4	48771114	50262213	http://genome.ucsc.edu/cgi-bin/hgTracks?&org=human&db=hg18&position=chr1%3A49236052-51417290&dgv=pack
	1				ELAVL4	ELAV-like 4 isoform 1	50286273	50440127
	1				DMRTA2	DMRT-like family A2	50655814	50661729
	1				FAF1	FAS-associated factor 1	50679523	51198524
	1				CDKN2C	cyclin-dependent kinase inhibitor 2C	51206955	51212894
	1				C1orf185	Uncharacterized protein C1orf185.	51340494	51386340
3	1	chr1:232703218-233329009	1q42.3	1	IRF2BP2	interferon regulatory factor 2 binding protein 2	232806638	232811894	http://genome.ucsc.edu/cgi-bin/hgTracks?&org=human&db=hg18&position=chr1%3A232703218-233329009&dgv=pack
4	1	chr1:239698187-239951982	1q43	1	FH	fumarate hydratase precursor	239727527	239749677	http://genome.ucsc.edu/cgi-bin/hgTracks?&org=human&db=hg18&position=chr1%3A239698187-239951982&dgv=pack
	1				KMO	kynurenine 3-monooxygenase	239762303	239825567
	1				OPN3	opsin 3	239823075	239870324
	1				CHML	choroideremia-like Rab escort protein 2	239858790	239865855
	1				WDR64	WD repeat domain 64	239913505	240031580
5	1	chr1:32697604-32975339	1p35.1	-1	BOZF1	Homo sapiens BTB/POZ and zinc-finger domains factor on chromosome 1 (BOZF1) mRNA, complete cds.	32777359	32844129	http://genome.ucsc.edu/cgi-bin/hgTracks?&org=human&db=hg18&position=chr1%3A32697604-32975339&dgv=pack
	1				DKFZp547H154	Homo sapiens cDNA FLJ35007 fis, clone OCBBF2012095, weakly similar to ZINC FINGER PROTEIN 151.	32719223	32726044
	1				ZBTB8	zinc finger and BTB domain containing 8	32777359	32844129
	1				RBBP4	retinoblastoma binding protein 4 isoform a	32889336	32924397
	1				ARCH	Homo sapiens cDNA FLJ75987 complete cds, highly similar to Homo sapiens zinc finger and BTB domain containing 8 opposite strand (ZBTB8OS), mRNA.	32859894	32888772
	1				ZBTB80S	zinc finger and BTB domain containing 8 opposite	32859894	32888772
	1				SYNC	syncoilin, intermediate filament 1	32918094	32940948
6	1	chr1:39099815-39300498	1p34.3	-1	RRAGC	Ras-related GTP binding C	39077606	39097927	http://genome.ucsc.edu/cgi-bin/hgTracks?&org=human&db=hg18&position=chr1%3A39099815-39300498&dgv=pack
	1				MYCBP	c-myc binding protein	39101223	39111637
	1				GJA9	gap junction protein, alpha 9, 59kDa	39112326	39119876
	1				RHBDL2	rhomboid-related protein 2	39124066	39180043
	1				AKIRIN1	akirin 1 isoform 1	39229503	39244322
	1				NDUFS5	NADH dehydrogenase (ubiquinone) Fe-S protein 5,	39264593	39272874
7	1	chr1:247173185-247191012	1q44	-1	PGBD2	hypothetical protein LOC267002 isoform b	247167065	247179968	http://genome.ucsc.edu/cgi-bin/hgTracks?&org=human&db=hg18&position=chr1%3A247173185-247191012&dgv=pack
8	1	chr1:198374048-198385062	1q32.1	-1	NR5A2	nuclear receptor subfamily 5, group A, member 2	198263393	198413173	http://genome.ucsc.edu/cgi-bin/hgTracks?&org=human&db=hg18&position=chr1%3A198374048-198385062&dgv=pack
9	2	chr2:150327601-151113478	2q23.3	-1	RND3	ras homolog gene family, member E	151032955	151052426	http://genome.ucsc.edu/cgi-bin/hgTracks?clade=vertebrate&org=Human&db=hg18&position=chr2%3A150327601-151113478&dgv=pack
10	2	chr2:190359556-190453213	2q32.2	-1	PMS1	postmeiotic segregation increased 1	190357056	190450600	http://genome.ucsc.edu/cgi-bin/hgTracks?clade=vertebrate&org=Human&db=hg18&position=chr2%3A190359556-190453213&dgv=pack
11	2	chr2:20168380-21219945	2p24.1	1	SDC1	syndecan 1 precursor	20264039	20288408	http://genome.ucsc.edu/cgi-bin/hgTracks?&org=human&db=hg18&position=chr2%3A20168380-21219945&dgv=pack
	2				PUM2	pumilio homolog 2	20311934	20390625
	2				HS1BP3	HCLS1 binding protein 3	20681045	20714345
	2				GDF7	growth differentiation factor 7 preproprotein	20729905	20734731
	2				C2orf43	hypothetical protein LOC60526	20748299	20886308
	2				APOB	apolipoprotein B precursor	21077806	21120450
12	2	chr2:42532978-42776162	2p21	-1	KCNG3	potassium voltage-gated channel, subfamily G,	42522661	42574741	http://genome.ucsc.edu/cgi-bin/hgTracks?&org=human&db=hg18&position=chr2%3A42532978-42776162&dgv=pack
	2				MTA3	metastasis associated 1 family, member 3	42649175	42789857
13	2	chr2:212812113-212949012	2q34	1	ERBB4	v-erb-a erythroblastic leukemia viral oncogene	211948687	213111597	http://genome.ucsc.edu/cgi-bin/hgTracks?&org=human&db=hg18&position=chr2%3A212812113-212949012&dgv=pack
14	2	chr2:122498718-126158694	2q14.3	-1	CNTNAP5	contactin associated protein-like 5	124499334	125389333	http://genome.ucsc.edu/cgi-bin/hgTracks?&org=human&db=hg18&position=chr2%3A122498718-126158694&dgv=pack
	2				AX747402	Homo sapiens cDNA FLJ34874 fis, clone NT2NE2015061.	124486092	124488460
15	3	chr3:130612372-130920526	3q21.3	1	C3orf25	hypothetical protein LOC90288	130602854	130630184	http://genome.ucsc.edu/cgi-bin/hgTracks?&org=human&db=hg18&position=chr3%3A130612372-130920526&dgv=pack
	3				MBD4	methyl-CpG binding domain protein 4	130632483	130641542
	3				IFT122	WD repeat domain 10 isoform 1	130641658	130721881
	3				H1FOO	H1 histone family, member O, oocyte-specific	130744747	130752894
	3				PLXND1	PLXND1 protein.	130756746	130808272
	3				KIAA0620	Homo sapiens mRNA for KIAA0620 protein, partial cds.	130756746	130808272
	3				TMCC1	transmembrane and coiled-coil domain family 1	130849325	131095093
16	3	chr3:154224527-154419908	3q25.2	-1	RAP2B	RAP2B, member of RAS oncogene family	154362719	154368953	http://genome.ucsc.edu/cgi-bin/hgTracks?&org=human&db=hg18&position=chr3%3A154224527-154419908&dgv=pack
17	4	chr4:57369154-57543039	4q12	-1	SPINK2	serine protease inhibitor, Kazal type 2	57370791	57382650	http://genome.ucsc.edu/cgi-bin/hgTracks?clade=vertebrate&org=Human&db=hg18&position=chr4%3A57369154-57543039&dgv=pack
	4				REST	RE1-silencing transcription factor	57468799	57493097
	4				C4orf14	hypothetical protein LOC84273	57524273	57538583
	4				POLR2B	DNA directed RNA polymerase II polypeptide B	57539866	57592091
18	4	chr4:113722252-113974929	4q25	-1	LOC91431	prematurely terminated mRNA decay factor-like	113679949	113728256	http://genome.ucsc.edu/cgi-bin/hgTracks?clade=vertebrate&org=Human&db=hg18&position=chr4%3A113722252-113974929&dgv=pack
	4				C4orf21	hypothetical protein LOC55345	113730235	113777505
	4				DKFZp564K112	Homo sapiens HDCMA18P mRNA, complete cds.	113777569	113798191
	4				LARP7	La ribonucleoprotein domain family, member 7	113777569	113798191
	4				DJ087796	DJ087796	113789094	113789116
	4				ANK2	ankyrin 2 isoform 2	113958688	114524345
19	5	chr5:115870478-116292986	5q23.1	1	SEMA6A	sema domain, transmembrane domain (TM),	115807150	115938450	http://genome.ucsc.edu/cgi-bin/hgTracks?clade=vertebrate&org=Human&db=hg18&position=chr5%3A115870478-116292986&dgv=pack
20	5	chr5:110457854-112665160	5q22.1q22.2	1	CAMK4	calcium/calmodulin-dependent protein kinase IV	110587981	110848647	http://genome.ucsc.edu/cgi-bin/hgTracks?clade=vertebrate&org=Human&db=hg18&position=chr5%3A110457854-112665160&dgv=pack
	5				STARD4	StAR-related lipid transfer (START) domain	110861921	110876056
	5				C5orf13	neuronal protein 3.1 isoform a	111092901	111119847
	5				EPB41L4A	erythrocyte protein band 4.1-like 4	111526214	111782909
	5				TIGA1	Putative uncharacterized protein TIGA1.	111524447	111525903
	5				SNORA13	Homo sapiens small nucleolar RNA, H/ACA box 13 (SNORA13), non-coding RNA.	111525081	111525213
	5				hnBL4	Homo sapiens mRNA for hNBL4, complete cds.	111526214	111782909
	5				ZRSR1	U2 small nuclear ribonucleoprotein auxiliary factor 35 kDa subunit- related protein 1 (U2(RNU2) small nuclear RNA auxiliary factor 1-like 1) (CCCH type zinc finger, RNA-binding motif and serine/arginine rich protein 1).	112224892	112231503
	5				DCP2	DCP2 decapping enzyme	112340332	112384566
	5				MCC	mutated in colorectal cancers isoform 2	112385695	112658511
	5				FLJ11235	cDNA FLJ11235 fis, clone PLACE1008488 (HCG1658703) (Putative uncharacterized protein FLJ11235).	111783179	111784572
21	5	chr5:126773129-128707057	5q23.2q23.3	1	MEGF10	multiple EGF-like-domains 10	126654355	126824809	http://genome.ucsc.edu/cgi-bin/hgTracks?clade=vertebrate&org=Human&db=hg18&position=chr5%3A126773129-128707057&dgv=pack
	5				PRRC1	Protein PPRC1	126881208	126918677
	5				CTXN3	cortexin 3	127012612	127022221
	5				FLJ33630	Homo sapiens full length insert cDNA clone ZD74E10.	127385143	127446665
	5				SLC12A2	solute carrier family 12	127447382	127553279
	5				FBN2	fibrillin 2 precursor	127621500	127901634
	5				PP187	Homo sapiens PP187 mRNA, complete cds.	127621500	127901634
	5				SLC27A6	solute carrier family 27 (fatty acid	128329109	128397234
	5				ISOC1	isochorismatase domain containing 1	128458341	128477618
22	5	chr5:156314029-156551509	5q33.3	-1	TIMD4	T-cell immunoglobulin and mucin domain	156278871	156322844	http://genome.ucsc.edu/cgi-bin/hgTracks?&org=human&db=hg18&position=chr5%3A156314029-156551509&dgv=pack
	5				HAVCR1	hepatitis A virus cellular receptor 1	156389109	156418065
	5				HAVCR2	T cell immunoglobulin mucin 3	156445421	156468716
	5				MED7	mediator complex subunit 7	156498029	156502364
	5				FAM71B	family with sequence similarity 71, member B	156521929	156525857
	5				ITK	IL2-inducible T-cell kinase	156540485	156614687
23	5	chr5:32490502-32917648	5p13.3	1	NPR3	natriuretic peptide receptor C/guanylate cyclase	32747422	32823011	http://genome.ucsc.edu/cgi-bin/hgTracks?&org=human&db=hg18&position=chr5%3A32490502-32917648&dgv=pack
	5				C5orf23	hypothetical protein LOC79614	32824702	32827576
24	5	chr5:9066608-9628607	5p15.2	1	SEMA5A	Members of the semaphorin protein family, such as SEMA5A, are involved in axonal guidance during neural development (Adams et al., 1996	9088138	9599233	http://genome.ucsc.edu/cgi-bin/hgTracks?&org=human&db=hg18&position=chr5%3A9066608-9628607&dgv=pack
	5				SNORD123	Homo sapiens cDNA FLJ38512 fis, clone HCHON2000503.	9601939	9602026
25	5	chr5:125915695-126153108	5q23.2	-1	ALDH7A1	aldehyde dehydrogenase 7 family, member A1	125906817	125958981	http://genome.ucsc.edu/cgi-bin/hgTracks?&org=human&db=hg18&position=chr5%3A125915695-126153108&dgv=pack
	5				PHAX	RNA U, small nuclear RNA export adaptor	125964532	125988979
	5				C5orf48	hypothetical protein LOC389320	125995313	125999873
	5				LMNB1	lamin B1	126140732	126200608
26	5	chr5:156015466-156080960	5q33.3	-1	SGCD	delta-sarcoglycan isoform 2	155686345	156117648	http://genome.ucsc.edu/cgi-bin/hgTracks?&org=human&db=hg18&position=chr5%3A156015466-156080960&dgv=pack
27	6	chr6:71161774-71799865	6q13	-1	FAM135A	hypothetical protein LOC57579 isoform a	71179828	71327596	http://genome.ucsc.edu/cgi-bin/hgTracks?&org=human&db=hg18&position=chr6%3A71161774-71799865&dgv=pack
	6				KIAA1411	Homo sapiens mRNA for KIAA1411 protein, partial cds	71179828	71327596
	6				C6orf57	hypothetical protein LOC135154	71333346	71355327
	6				SMAP1	stromal membrane-associated GTPase-activating	71434200	71628437
	6				B3GAT2	galactosylgalactosylxylosylprotein	71627790	71723509
28	6	chr6:151114648-151967070	6q25.1	-1	PLEKHG1	pleckstrin homology domain containing, family G	150962692	151206492	http://genome.ucsc.edu/cgi-bin/hgTracks?&org=human&db=hg18&position=chr6%3A151114648-151967070&dgv=pack
	6				MTHFD1L	methylenetetrahydrofolate dehydrogenase (NADP+	151228384	151464716
	6				BC031960	Homo sapiens cDNA clone IMAGE:4838370.	151559503	151591285
	6				AKAP12	A kinase (PRKA) anchor protein 12 isoform 1	151602827	151721385
	6				RMND1	required for meiotic nuclear division 1 homolog	151767682	151815009
	6				C6orf211	hypothetical protein LOC79624	151815115	151832925
	6				ZBTB2	zinc finger and BTB domain containing 2	151726943	151754370
	6				C6orf97	hypothetical protein LOC80129	151856868	151984020
29	6	chr6:106094069-106725506	6q21	-1	PRDM1	PR domain containing 1, with ZNF domain isoform	106640888	106664507	http://genome.ucsc.edu/cgi-bin/hgTracks?&org=human&db=hg18&position=chr6%3A106094069-106725506&dgv=pack
30	6	chr6:111799507-112069410	6q21	-1	REV3L	REV3-like, catalytic subunit of DNA polymerase	111726927	111911107	http://genome.ucsc.edu/cgi-bin/hgTracks?&org=human&db=hg18&position=chr6%3A111799507-112069410&dgv=pack
	6				BX647114	Homo sapiens cDNA clone IMAGE:5274708.	111911412	111931497
	6				AF216583	Homo sapiens diferentiation-related protein dif13 mRNA, complete cds.	111922534	111923761
	6				TRAF3IP2	TRAF3 interacting protein 2 isoform 1	111986836	112034014
31	6	chr6:153068471-153999064	6q25.2	-1	FBX05	F-box only protein 5 isoform a	153333353	153345896	http://genome.ucsc.edu/cgi-bin/hgTracks?&org=human&db=hg18&position=chr6%3A153068471-153999064&dgv=pack
	6				MTRF1L	mitochondrial translational release factor	153350093	153365618
	6				RGS17	regulator of G-protein signalling 17	153373725	153494082
	6				LOC389435	ribosomal protein L27a-like	153645075	153645586
32	6	chr6:143157453-143312683	6q24.2	1	HIVEP2	human immunodeficiency virus type I enhancer	143114297	143308031	http://genome.ucsc.edu/cgi-bin/hgTracks?&org=human&db=hg18&position=chr6%3A143157453-143312683&dgv=pack
33	6	chr6:39659095-40580155	6p21.2	2	KIF6	kinesin family member 6	39410854	39801159	http://genome.ucsc.edu/cgi-bin/hgTracks?&org=human&db=hg18&position=chr6%3A39659095-40580155&dgv=pack
	6				DAAM2	Disheveled-associated activator of morphogenesis 2.	39868771	39980619
	6				MOCS1	molybdenum cofactor synthesis-step 1 protein	39980024	40003433
	6				TDRG1	Homo sapiens cDNA clone IMAGE:5297318.	40454141	40455609
	6				LRFN2	leucine rich repeat and fibronectin type III	40467351	40663104
34	7	chr7:151626290-152155306	7q36.1	-1	MLL3	myeloid/lymphoid or mixed-lineage leukemia 3	151462943	151764023	http://genome.ucsc.edu/cgi-bin/hgTracks?&org=human&db=hg18&position=chr7%3A151626290-152155306&dgv=pack
	7				FABP5L3	full-length cDNA clone CS0DI054YH06 of Placenta Cot 25-normalized of Homo sapiens (human).	151764913	151771033
	7				CCT8L1	chaperonin containing TCP1, subunit 8	151773257	151775287
	7				XRCC2	X-ray repair cross complementing protein 2	151974520	152004183
	7				ACTR3B	actin-related protein 3-beta isoform 1	152087784	152183396
	7				ARP11	Actin-related protein 11 precursor.	152087784	152183396
35	7	chr7:68718762-69855154	7q11.22	1	AUTS2	autism susceptibility candidate 2 isoform 3	68701842	69393543	http://genome.ucsc.edu/cgi-bin/hgTracks?&org=human&db=hg18&position=chr7%3A68718762-69855154&dgv=pack
36	7	chr7:4280731-6829219	7p22.2p22.1	-1	BC039159	Homo sapiens cDNA FLJ12566 fis, clone NT2RM4000852	4688456	4777600	http://genome.ucsc.edu/cgi-bin/hgTracks?&org=human&db=hg18&position=chr7%3A4280731-6829219&dgv=pack
	7				KIAA0415	hypothetical protein LOC9907	4781790	4797925
	7				KIAA1849	Homo sapiens mRNA for KIAA1849 protein, partial cds.	4805266	4889861
	7				PAPOLB	poly(A) polymerase beta (testis specific)	4863895	4868151
	7				PAQR10	Homo sapiens cDNA FLJ37205 fis, clone BRALZ2007376, moderately similar to MONOCYTE TO MACROPHAGE DIFFERENTIATION PROTEIN.	4912146	4965370
	7				BC045805	Homo sapiens cDNA clone IMAGE:4828807.	4903425	4904999
	7				RNF216L	Homo sapiens cDNA FLJ42538 fis, clone BRACE3004113.	4980142	5004326
	7				RBAK	RB-associated KRAB repressor	5052079	5075645
	7				BC127664	Homo sapiens cDNA clone IMAGE:40128042, with apparent retained intron.	5127467	5138724
	7				LOC389458	Putative uncharacterized protein LOC389458	5078264	5079380
	7				BC127665	Homo sapiens cDNA clone IMAGE:40128042, with apparent retained intron.	5127467	5138724
	7				WIPI2	WD repeat domain, phosphoinositide interacting 2	5196361	5240012
	7				KIAA1856	Homo sapiens mRNA for KIAA1856 protein, partial cds.	5312949	5429703
	7				TRIAD3A	Homo sapiens TRIAD3 mRNA, partial cds.	5626204	5787818
37	7	chr7:139500088-139995732	7q34	-1	SLC37A3	solute carrier family 37 (glycerol-3-phosphate	139680021	139744780	http://genome.ucsc.edu/cgi-bin/hgTracks?&org=human&db=hg18&position=chr7%3A139500088-139995732&dgv=pack
	7				RAB19	RAB19, member RAS oncogene family	139753916	139772419
	7				MKRN1	makorin ring finger protein 1 isoform 1	139799309	139825838
	7				DENND2A	DENN/MADD domain containing 2A	139864689	139948811
38	7	chr7:126384292-127189658	7q31.33q32.1	-1	GRM8	glutamate receptor, metabotropic 8 isoform c	125865888	126670805	http://genome.ucsc.edu/cgi-bin/hgTracks?&org=human&db=hg18&position=chr7%3A126384292-127189658&dgv=pack
	7				ZNF800	zinc finger protein 800	126797590	126820003
	7				GCC1	Golgi coiled-coil protein 1	127007918	127012890
	7				ARF5	ADP-ribosylation factor 5	127015753	127018988
	7				FSCN3	fascin 3	127020925	127029079
	7				PAX4	paired box 4	127037582	127043016
	7				SND1	staphylococcal nuclease domain containing 1	127079438	127519895
39	7	chr7:2270897-2417987	7p22.2	-1	SNX8	sorting nexin 8	2261165	2320625	http://genome.ucsc.edu/cgi-bin/hgTracks?&org=human&db=hg18&position=chr7%3A2270897-2417987&dgv=pack
	7				EIF3B	eukaryotic translation initiation factor 3,	2361000	2386903
	7				CHST12	carbohydrate (chondroitin 4) sulfotransferase	2409785	2440742
40	7	chr7:97567318-97649209	7q21.3	1	LMTK2	lemur tyrosine kinase 2	97574133	97673537	http://genome.ucsc.edu/cgi-bin/hgTracks?&org=human&db=hg18&position=chr7%3A97567318-97649209&dgv=pack
41	8	chr8:62681194-62815603	8q12.3	1	ASPH	aspartate beta-hydroxylase isoform a	62575670	62789753	http://genome.ucsc.edu/cgi-bin/hgTracks?&org=human&db=hg18&position=chr8%3A62681194-62815603&dgv=pack
42	8	chr8:59888107-60141155	8q12.1	1	TOX	thymus high mobility group box protein TOX	59880531	60194321	http://genome.ucsc.edu/cgi-bin/hgTracks?&org=human&db=hg18&position=chr8%3A59888107-60141155&dgv=pack
43	8	chr8:61739877-62023591	8q12.2	1	CHD7	chromodomain helicase DNA binding protein 7	61753893	61942021	http://genome.ucsc.edu/cgi-bin/hgTracks?&org=human&db=hg18&position=chr8%3A61739877-62023591&dgv=pack
44	8	chr8:73402101-73485657	8q13.3	-1	AK309726	Homo sapiens cDNA, FLJ99767.	73305186	73554697	http://genome.ucsc.edu/cgi-bin/hgTracks?&org=human&db=hg18&position=chr8%3A73402101-73485657&dgv=pack
45	8	chr8:70802874-71160976	8q13.3	-1	SLCO5A1	solute carrier organic anion transporter family,	70747124	70909853	http://genome.ucsc.edu/cgi-bin/hgTracks?&org=human&db=hg18&position=chr8%3A70802874-71160976&dgv=pack
	8				OATPRP4	Homo sapiens organic anion transporter polypeptide-related protein 4 (OATPRP4) mRNA, complete cds.	70747124	70909853
	8				PRDM14	PR domain containing 14	71126577	71146116
46	8	chr8:81904500-82418494	8q21.13	1	ZNF704	zinc finger protein 704	81713324	81949571	http://genome.ucsc.edu/cgi-bin/hgTracks?&org=human&db=hg18&position=chr8%3A81904500-82418494&dgv=pack
	8				PAG1	phosphoprotein associated with glycosphingolipid	82042601	82186858
	8				FABP5	fatty acid binding protein 5	82355340	82359563
47	8	chr8:106360450-108617946	8q23.1	1	ZFPM2	zinc finger protein, multitype 2	106400323	106885941	http://genome.ucsc.edu/cgi-bin/hgTracks?&org=human&db=hg18&position=chr8%3A106360450-108617946&dgv=pack
	8				OXR1	oxidation resistance 1 isoform 2	107739212	107834097
	8				Nbla00307	Homo sapiens neuroblastoma cDNA, clone:Nbla00307, full insert sequence.	107739212	107834097
	8				ANGPT1	angiopoietin 1	108330886	108579430
	8				ABRA	actin-binding Rho activating protein	107840887	107851648
48	8	chr8:32529539-32686855	8p12	1	NRG1	neuregulin 1 isoform HRG-beta1	32525270	32742100	http://genome.ucsc.edu/cgi-bin/hgTracks?&org=human&db=hg18&position=chr8%3A32529539-32686855&dgv=pack
49	9	chr9:126677314-127222974	9q33.3	-1	ARPC5L	actin related protein 2/3 complex, subunit	126671305	126679517	http://genome.ucsc.edu/cgi-bin/hgTracks?&org=human&db=hg18&position=chr9%3A126677314-127222974&dgv=pack
	9				GOLGA1	golgin 97	126680395	126743207
	9				C9orf126	hypothetical protein LOC286205 isoform 1	126744711	126945618
	9				AX748313	Homo sapiens cDNA FLJ36481 fis, clone THYMU2017479.	126844989	126847128
	9				PPP6C	protein phosphatase 6, catalytic subunit isoform	126948673	126992039
	9				RABEPK	Rab9 effector protein with kelch motifs	127002878	127036259
	9				HSPA5	heat shock 70kDa protein 5	127036948	127043482
	9				GAPVD1	GTPase activating protein and VPS9 domains 1	127063932	127167111
50	9	chr9:31868838-32966884	9p21.1p13.3	-1	IRP1	Homo sapiens iron regulatory protein 1 (IRP1) mRNA, complete cds	32374601	32440832	http://genome.ucsc.edu/cgi-bin/hgTracks?&org=human&db=hg18&position=chr9%3A31868838-32966884&dgv=pack
	9				ACO1	aconitase 1	32374601	32440832
	9				AX747756	Homo sapiens cDNA FLJ35516 fis, clone SPLEN2000695.	32433797	32436074
	9				DDX58	DEAD/H (Asp-Glu-Ala-Asp/His) box polypeptide	32445300	32516322
	9				RIG-I	Homo sapiens RNA helicase (RIG-I) mRNA, complete cds.	32445300	32516322
	9				TOPORS	topoisomerase I binding, arginine/serine-rich	32530542	32542601
	9				CR604036	full-length cDNA clone CS0DI064YO22 of Placenta Cot 25-normalized of Homo sapiens (human).	32541142	32543001
	9				NDUFB6	NADH dehydrogenase (ubiquinone) 1 beta	32543523	32563182
	9				AX747113	Homo sapiens cDNA FLJ34334 fis, clone FEBRA2009327.	32623452	32638683
	9				TAF1L	TBP-associated factor RNA polymerase 1-like	32619452	32625667
	9				TMEM215	transmembrane protein 215	32773497	32779199
	9				APT	aprataxin isoform d	32962608	32980086
51	9	chr9:95427496-96434278	9q22.31q22.32	-1	BARX1	BarH-like homeobox 1	95753730	95757429	http://genome.ucsc.edu/cgi-bin/hgTracks?&org=human&db=hg18&position=chr9%3A95427496-96434278&dgv=pack
	9				ZNF169	zinc finger protein 169	96061399	96105112
	9				FAM22F	hypothetical protein LOC54754	96120299	96130747
	9				AK095188	Homo sapiens cDNA FLJ37869 fis, clone BRSSN2017422.	96134579	96163051
	9				HIATL1	hippocampus abundant transcript-like 1	96176654	96263023
	9				BC042913	Homo sapiens cDNA FLJ41071 fis, clone 3NB692003538.	96357222	96370230
	9				BC080653	Homo sapiens cDNA FLJ41071 fis, clone 3NB692003538.	96357244	96369922
	9				CR593779	Homo sapiens cDNA FLJ41071 fis, clone 3NB692003538	96357167	96376732
	9				FBP2	fructose-1,6-bisphosphatase 2	96360824	96395896
	9				FBP1	fructose-1,6-bisphosphatase 1	96405238	96441744
52	9	chr9:5071417-5071954	9p24.1	-1	JAK2	Janus kinase 2	4975245	5118182	http://genome.ucsc.edu/cgi-bin/hgTracks?&org=human&db=hg18&position=chr9%3A5071417-5071954&dgv=pack
53	9	chr9:8642469-9102698	9p24.1p23	-1	PTPRD	protein tyrosine phosphatase, receptor type, D	8304246	10602509	http://genome.ucsc.edu/cgi-bin/hgTracks?&org=human&db=hg18&position=chr9%3A8642469-9102698&dgv=pack
	9				AK094342	Homo sapiens cDNA FLJ37023 fis, clone BRACE2010828	8848134	8851724
54	9	chr9:21515012-22023182	9p21.3	-1	MTAP	5'-methylthioadenosine phosphorylase	21792635	21855969	http://genome.ucsc.edu/cgi-bin/hgTracks?&org=human&db=hg18&position=chr9%3A21515012-22023182&dgv=pack
55	9	chr9:19048988-19506863	9p22.1	-1	FAM29A	family with sequence similarity 29, member A	19043141	19092902	http://genome.ucsc.edu/cgi-bin/hgTracks?&org=human&db=hg18&position=chr9%3A19048988-19506863&dgv=pack
	9				ADFP	adipose differentiation-related protein	19105759	19117573
	9				AK094196	Homo sapiens cDNA FLJ36877 fis, clone BEAST2000454	19119735	19139253
	9				DENND4C	DENN/MADD domain containing 4C	19280749	19364139
	9				SCARNA8	Homo sapiens small Cajal body-specific RNA 8 (SCARNA8), non-coding RNA.	19053654	19053784
	9				RPS6	ribosomal protein S6	19366254	19370235
	9				ACER2	N-acylsphingosine amidohydrolase 3-like	19398925	19442500
	9				ASAH3L	Alkaline ceramidase 2 (EC 3.5.1.23) (AlkCDase 2) (N-acylsphingosine amidohydrolase 3-like) (Acylsphingosine deacylase 3-like).	19398925	19442500
	9				SLC24	solute carrier family 24	19505978	19776926
56	10	chr10:80432703-80953274	10q22.3	1	PPIF	peptidylprolyl isomerase F precursor	80777226	80785095	http://genome.ucsc.edu/cgi-bin/hgTracks?&org=human&db=hg18&position=chr10%3A80432703-80953274&dgv=pack
	10				ZCCHC24	zinc finger, CCHC domain containing 24	80812091	80875389
57	10	chr10:123301123-123310315	10q26.13	-1	FGFR2	fibroblast growth factor receptor 2 isoform 2	123227834	123347962	http://genome.ucsc.edu/cgi-bin/hgTracks?&org=human&db=hg18&position=chr10%3A123301123-123310315&dgv=pack
58	10	chr10:11074925-11395579	10p14	1	CUGBP2	CUG triplet repeat, RNA binding protein 2	11087265	11418678	http://genome.ucsc.edu/cgi-bin/hgTracks?&org=human&db=hg18&position=chr10%3A11074925-11395579&dgv=pack
	10				BC046381	Homo sapiens cDNA clone IMAGE:4826362.	11153511	11187457
	10				NAPOR1	Homo sapiens neuroblastoma apoptosis-related RNA binding protein (NAPOR-1) mRNA, complete cds.	11246999	11418678
59	10	chr10:20108884-20620260	10p12.32p12.31	1	TEM7R	Homo sapiens tumor endothelial marker 7-related precursor (TEM7R) mRNA, complete cds.	20145378	20609121	http://genome.ucsc.edu/cgi-bin/hgTracks?&org=human&db=hg18&position=chr10%3A20108884-20620260&dgv=pack
60	10	chr10:35155539-35657713	10p11.21	-1	CREM	cAMP responsive element modulator isoform b	35455807	35508781	http://genome.ucsc.edu/cgi-bin/hgTracks?&org=human&db=hg18&position=chr10%3A35155539-35657713&dgv=pack
	10				CCNY	cyclin Y isoform 2	35575959	35900853
61	10	chr10:69775631-70288865	10q21.3	-1	RUFY2	RUN and FYVE domain-containing 2 isoform a	69773281	69836952	http://genome.ucsc.edu/cgi-bin/hgTracks?&org=human&db=hg18&position=chr10%3A69775631-70288865&dgv=pack
	10				KIAA1537	Homo sapiens mRNA for KIAA1537 protein, partial cds.	69990123	70124245
	10				DNA2	DNA replication helicase 2 homolog	69843827	69901885
	10				SLC25A16	solute carrier family 25, member 16	69912103	69957590
	10				TET1	CXXC finger 6	69990123	70124245
	10				KIAA1676	Homo sapiens mRNA for KIAA1676 protein, partial cds.	69990123	70124245
62	10	chr10:19984251-22108908	10p12.32p12.31	1	PLXDC2	plexin domain containing 2 precursor	20145378	20609121	http://genome.ucsc.edu/cgi-bin/hgTracks?&org=human&db=hg18&position=chr10%3A19984251-22108908&dgv=pack
	10				NEBL	nebulette non-muscle isoform	21108911	21503122
	10				C10orf113	hypothetical protein LOC387638	21454698	21475433
	10				C10orf114	hypothetical protein LOC399726	21823427	21826219
	10				C10orf140	hypothetical protein LOC387640	21842415	21854617
	10				AK055656	Homo sapiens cDNA FLJ31094 fis, clone IMR321000165.	21843946	21847212
	10				MLLT10	myeloid/lymphoid or mixed-lineage leukemia	21863108	22072560
	10				AF10/CALM	Homo sapiens mRNA for myeloid/lymphoid or mixed-lineage leukemia translocated to, 10 isoform a variant protein.	21863108	22072560
	10				AF10	Type III AF10 protein (Fragment).	21863580	22072560
	10				DKFZp779J0967	Putative uncharacterized protein DKFZp779J0967 (Fragment).	21863580	22072560
	10				DNAJC	DnaJ (Hsp40) homolog, subfamily C, member 1	22085483	22332656
63	10	chr10:51640637-54427039	10q11.23q21.1	1	ASAH2	N-acylsphingosine amidohydrolase 2 isoform a	51617008	51678376	http://genome.ucsc.edu/cgi-bin/hgTracks?&org=human&db=hg18&position=chr10%3A51640637-54427039&dgv=pack
	10				SGMS1	sphingomyelin synthase 1	51735351	52053743
	10				SMS1	Homo sapiens SMS1 mRNA for sphingomyelin synthase, complete cds.	51735351	52053743
	10				ASAH2B	N-acylsphingosine amidohydrolase (non-lysosomal	52169714	52184575
	10				A1CF	apobec-1 complementation factor isoform 2	52236331	52315441
	10				BC044765	Homo sapiens cDNA clone IMAGE:4824588.	52394036	52394985
	10				PRKG1	protein kinase, cGMP-dependent, type I isoform	52420951	53725280
	10				CSTF2T	cleavage stimulation factor, 3' pre-RNA, subunit	53125252	53129361
	10				CR603327	Homo sapiens cDNA clone IMAGE:5561426, partial cds.	53660163	53743876
	10				BC050034	Homo sapiens cDNA clone IMAGE:5313952.	53726615	53743894
	10				BC015429	Homo sapiens, clone IMAGE:4400004, mRNA.	53880644	53885038
	10				DKK1	dickkopf homolog 1 precursor	53744047	53747423
	10				MBL2	soluble mannose-binding lectin precursor	54195146	54201466
64	10	chr10:8571860-11653047	10p14	-1	AY102069	Homo sapiens surfactant associated protein F mRNA, partial sequence.	10866408	10876883	http://genome.ucsc.edu/cgi-bin/hgTracks?&org=human&db=hg18&position=chr10%3A8571860-11653047&dgv=pack
	10				BC033338	Homo sapiens cDNA clone IMAGE:4838916.	11016910	11034132
	10				GUGBP2	CUG triplet repeat, RNA binding protein 2	11087265	11418678
	10				AF007147	Homo sapiens clone 23712 mRNA sequence.	11334445	11338633
	10				USP6NL	USP6 N-terminal like isoform 2	11542515	11614280
65	10	chr10:32807035-32827831	10p11.22	2	CCDC7	coiled-coil domain containing 7	32775047	32903498	http://genome.ucsc.edu/cgi-bin/hgTracks?&org=human&db=hg18&position=chr10%3A32807035-32827831&dgv=pack
66	10	chr10:90565170-90752781	10q23.31	1	FAS	tumor necrosis factor receptor superfamily,	90740268	90765522	http://genome.ucsc.edu/cgi-bin/hgTracks?&org=human&db=hg18&position=chr10%3A90565170-90752781&dgv=pack
	10				ACTA2	alpha 2 actin	90684813	90702560
67	11	chr11:95358930-95767697	11q21	1	MAML2	mastermind-like 2	95351088	95715992	http://genome.ucsc.edu/cgi-bin/hgTracks?&org=human&db=hg18&position=chr11%3A95358930-95767697&dgv=pack
	11				CCDC82	coiled-coil domain containing 82	95725577	95762731
	11				AK313893	Homo sapiens HSPC048 mRNA, complete cds.	95725577	95762731
	11				JRKL	jerky homolog-like	95762806	95766375
68	11	chr11:113399267-113756513	11q23.2	1	ZBTB16	promyelocytic leukemia zinc finger protein	113435641	113626607	http://genome.ucsc.edu/cgi-bin/hgTracks?&org=human&db=hg18&position=chr11%3A113399267-113756513&dgv=pack
	11				NNMT	nicotinamide N-methyltransferase	113671745	113688448
69	11	chr11:127503382-128025450	11q24.3	1	ETS1	v-ets erythroblastosis virus E26 oncogene	127833866	127897415	http://genome.ucsc.edu/cgi-bin/hgTracks?&org=human&db=hg18&position=chr11%3A127503382-128025450&dgv=pack
70	11	chr11:127574801-128102423	11q24.3	1	FLI1	Friend leukemia virus integration 1	128069023	128188372	http://genome.ucsc.edu/cgi-bin/hgTracks?&org=human&db=hg18&position=chr11%3A127574801-128102423&dgv=pack
71	11	chr11:123503371-123517032	11q24.2	1	VWA5A	BCSC-1 isoform 1	123491321	123522828	http://genome.ucsc.edu/cgi-bin/hgTracks?&org=human&db=hg18&position=chr11%3A123503371-123517032&dgv=pack
72	12	chr12:96580359-96662257	12q23.1	-1	AK098641	Homo sapiens cDNA FLJ25775 fis, clone TST06543.	96631321	96671507	http://genome.ucsc.edu/cgi-bin/hgTracks?&org=human&db=hg18&position=chr12%3A96580359-96662257&dgv=pack
73	12	chr12:114884485-115221177	12q24.21	1	MED13L	mediator complex subunit 13-like	114880766	115199374	http://genome.ucsc.edu/cgi-bin/hgTracks?&org=human&db=hg18&position=chr12%3A114884485-115221177&dgv=pack
74	12	chr12:2257572-2381423	12p13.33	1	CACNA1C	calcium channel, voltage-dependent, L type,	2032677	2677376	http://genome.ucsc.edu/cgi-bin/hgTracks?&org=human&db=hg18&position=chr12%3A2257572-2381423&dgv=pack
75	12	chr12:2815157-2948842	12p13.33	-1	TULP3	tubby like protein 3	2870294	2920562	http://genome.ucsc.edu/cgi-bin/hgTracks?&org=human&db=hg18&position=chr12%3A2815157-2948842&dgv=pack
	12				TEAD4	TEA domain family member 4 isoform 3	2938757	3020103
76	12	chr12:253656-1771831	12p13.33	1	HNS2	hereditary sensory neuropathy, type II	847131	849060	http://genome.ucsc.edu/cgi-bin/hgTracks?&org=human&db=hg18&position=chr12%3A253656-1771831&dgv=pack
	12				KIAA0344	Homo sapiens mRNA for KIAA0344 gene, partial cds.	732486	890879
	12				AK128619	Homo sapiens cDNA FLJ46778 fis, clone TRACH3026949	881983	886451
	12				RAD52	RAD52 homolog	891516	929124
	12				BC039168	Homo sapiens cDNA clone IMAGE:4752264, partial cds.	954725	969468
	12				ERC1	RAB6-interacting protein 2 isoform beta	970665	1472958
	12				AX746535	Homo sapiens cDNA FLJ33297 fis, clone BNGH42001406.	1479952	1486745
	12				FBXL14	F-box and leucine-rich repeat protein 14	1545421	1573592
	12				CACNA2	voltage-gated calcium channel alpha(2)delta-4	1771384	1898131
77	12	chr12:6267399-8212167	12p13.31	1	NOL1	Homo sapiens cDNA FLJ31646 fis, clone NT2RI2003921, highly similar to PROLIFERATING-CELL NUCLEOLAR ANTIGEN P120.	6536298	6547741	http://genome.ucsc.edu/cgi-bin/hgTracks?&org=human&db=hg18&position=chr12%3A6267399-8212167&dgv=pack
	12				CHD4	chromodomain helicase DNA binding protein 4	6549509	6586812
	12				ACRBP	proacrosin binding protein sp32 precursor	6617503	6626841
	12				ING4	inhibitor of growth family, member 4 isoform 1	6629965	6642569
	12				ZNF384	nuclear matrix transcription factor 4 isoform a	6645904	6668086
	12				COPS7A	COPS7A protein.	6703482	6711291
	12				LEPREL2	leprecan-like 2	6807833	6819279
	12				AK097957	Homo sapiens cDNA FLJ36486 fis, clone THYMU2017831.	6824284	6827792
	12				CDCA3	cell division cycle associated 3	6828233	6830717
	12				RPL13P5	Homo sapiens ribosomal protein L13 pseudogene 5 (RPL13P5), non-coding RNA.	6863406	6864027
	12				LRRC23	leucine rich repeat containing 23 isoform a	6884158	6893666
	12				AK310266	Homo sapiens cDNA, FLJ17308.	6923464	6925426
	12				C12orf57	C10 protein	6923464	6925426
	12				CS266644	CS266644	6943123	6943190
	12				DD413506	DD413506	6943579	6943602
	12				SCARNA12	Homo sapiens small Cajal body-specific RNA 12 (SCARNA12), non-coding RNA.	6946761	6947030
	12				MBOAT5	Homo sapiens cDNA FLJ25334 fis, clone TST00701.	6955608	6996103
	12				GNB3	guanine nucleotide-binding protein, beta-3	6819636	6826818
	12				TPI1	triosephosphate isomerase 1	6846954	6850369
	12				B7	Homo sapiens mRNA for leucine-rich B7 protein isoform 1 variant, clone: FCC124H12.	6884158	6893666
	12				EN02	enolase 2	6893875	6903120
	12				ATN1	atrophin-1	6907741	6921745
	12				REA	Homo sapiens B-cell receptor-associated protein BAP37 mRNA, complete cds.	6944778	6950152
	12				C1S	complement component 1, s subcomponent	7038241	7048594
	12				LPAR5	lysophosphatidic acid receptor 5	6598262	6615558
	12				sp32	Homo sapiens mRNA for proacrosin binding protein sp32 precursor, complete cds.	6617503	6626841
	12				derp10	Homo sapiens mRNA for DERP10 (dermal papilla derived protein 10), complete cds.	6703482	6711291
	12				CD4	CD4 antigen precursor	6768912	6800237
	12				GPR162	G protein-coupled receptor 162 isoform 2	6801224	6806844
	12				MLF2	myeloid leukemia factor 2	6727420	6732343
	12				PTMS	parathymosin	6745802	6750379
	12				LAG3	lymphocyte-activation protein 3 precursor	6751931	6757882
	12				GNB3	guanine nucleotide-binding protein, beta-3	6819636	6826818
	12				USP5	ubiquitin specific peptidase 5 isoform 2	6831546	6846056
	12				SPSB2	splA/ryanodine receptor domain and SOCS box	6850363	6852762
	12				PTPN6	protein tyrosine phosphatase, non-receptor type	6926001	6940740
	12				EMG1	C2f protein	6950205	6955404
	12				LPCAT3	O-acyltransferase (membrane bound) domain	6955608	6996103
	12				C1R	complement component 1, r subcomponent	7057770	7136184
	12				C1RL	complement component 1, r subcomponent-like	7138291	7153069
	12				UNQ2963	Homo sapiens cDNA FLJ34473 fis, clone HLUNG2003710.	7152180	7165722
	12				PEX5	peroxisomal biogenesis factor 5 isoform b	7233549	7255345
	12				ACSM4	acyl-CoA synthetase medium-chain family member	7348195	7372236
	12				CD163L1	scavenger receptor cysteine-rich type 1	7398824	7488016
	12				CD163	CD163 antigen isoform b	7514677	7547681
	12				PHB2	prohibitin 2	6944778	6950152
78	12	chr12:95146565-95397683	12q23.1	1	ELK3	ELK3 protein	95112338	95185737	http://genome.ucsc.edu/cgi-bin/hgTracks?&org=human&db=hg18&position=chr12%3A95146565-95397683&dgv=pack
	12				PCTK2	PCTAIRE protein kinase 2	95196171	95318354
79	12	chr12:31648110-32770613	12p11.21	-1	C120rf72	hypothetical protein LOC254013	31691361	31713281	http://genome.ucsc.edu/cgi-bin/hgTracks?&org=human&db=hg18&position=chr12%3A31648110-32770613&dgv=pack
	12				AMN1	antagonist of mitotic exit network 1 homolog	31715338	31773375
	12				LOC440093	histone H3-like	31835386	31836442
	12				FGD4	FYVE, RhoGEF and PH domain containing 4	32546308	32690249
	12				FRABIN	Homo sapiens cDNA FLJ32732 fis, clone TESTI2001141, highly similar to Rattus norvegicus actin-filament binding protein Frabin mRNA.	32546308	32690249
	12				AK091689	Homo sapiens cDNA FLJ34370 fis, clone FEBRA2017154.	32546308	32690249
80	12	chr12:32771557-34372804	12p11.21p11.1	1	DNM1L	dynamin 1-like protein isoform 3	32723404	32789851	http://genome.ucsc.edu/cgi-bin/hgTracks?&org=human&db=hg18&position=chr12%3A32771557-34372804&dgv=pack
	12				YARS2	tyrosyl-tRNA synthetase 2, mitochondrial	32790744	32800141
	12				PKP2	plakophilin 2 isoform 2b	32834947	32941047
81	12	chr12:38500472-40270684	12q12	1	C12orf40	Homo sapiens cDNA FLJ40126 fis, clone TESTI2011028.	38306239	38401985	http://genome.ucsc.edu/cgi-bin/hgTracks?&org=human&db=hg18&position=chr12%3A38500472-40270684&dgv=pack
	12				SLC2A13	solute carrier family 2 (facilitated glucose	38435092	38785928
	12				Hmit	Homo sapiens mRNA for proton myo-inositol symporter (Hmit gene).	38435092	38785928
	12				LRRK2	leucine-rich repeat kinase 2	38905080	39049353
	12				AX747898	Homo sapiens cDNA FLJ35746 fis, clone TESTI2004399, moderately similar to APOMUCIN.	39222629	39250827
	12				CR749517	Homo sapiens mRNA; cDNA DKFZp686N11246 (from clone DKFZp686N11246).	39202554	39214853
	12				AY236870	Homo sapiens cDNA FLJ35746 fis, clone TESTI2004399, moderately similar to APOMUCIN.	39222629	39250821
	12				CNTN1	contactin 1 isoform 1 precursor	39372625	39750361
	12				DQ442055	Homo sapiens contactin 1 mRNA, exon Addin-3 and 5' UTR.	39576019	39576156
82	12	chr12:65281321-65678872	12q14.3	1	GRIP1	glutamate receptor interacting protein 1	65027491	65359192	http://genome.ucsc.edu/cgi-bin/hgTracks?&org=human&db=hg18&position=chr12%3A65281321-65678872&dgv=pack
83	12	chr12:67497125-67500999	12q15	-1	MDM2	mouse double minute 2 homolog isoform MDM2	67488238	67525478	http://genome.ucsc.edu/cgi-bin/hgTracks?&org=human&db=hg18&position=chr12%3A67497125-67500999&dgv=pack
84	12	chr12:30134858-31344741	12p11.22p11.21	1	IPO8	importin 8	30673189	30740018	http://genome.ucsc.edu/cgi-bin/hgTracks?&org=human&db=hg18&position=chr12%3A30134858-31344741&dgv=pack
	12				KIAA1873	KIAA1873 protein (Fragment).	30753753	30798715
	12				CAPRIN2	C1q domain containing 1 isoform 1	30753753	30798715
85	13	chr13:101131916-101319660	13q33.1	2	ITGBL1	integrin, beta-like 1 (with EGF-like repeat	100902967	101166795	http://genome.ucsc.edu/cgi-bin/hgTracks?&org=human&db=hg18&position=chr13%3A101131916-101319660&dgv=pack
	13				CR616826	full-length cDNA clone CS0DC026YE20 of Neuroblastoma Cot 25-normalized of Homo sapiens (human).	101171206	101852125
	13				FGF14	fibroblast growth factor 14 isoform 1A	101171206	101366996
86	13	chr13:45780126-46248553	13q14.12q14.2	1	C13orf18	Uncharacterized protein C13orf18.	45814138	45859636	http://genome.ucsc.edu/cgi-bin/hgTracks?&org=human&db=hg18&position=chr13%3A45780126-46248553&dgv=pack
	13				LRCH1	leucine-rich repeats and calponin homology (CH)	46025304	46215731
	13				ESD	esterase D/formylglutathione hydrolase	46243392	46269368
87	13	chr13:27502041-27626133	13q12.2	-1	FLT3	fms-related tyrosine kinase 3	27475411	27572729	http://genome.ucsc.edu/cgi-bin/hgTracks?&org=human&db=hg18&position=chr13%3A27502041-27626133&dgv=pack
88	13	chr13:52515422-52876252	13q21.1	1	GW112	Homo sapiens GW112 protein (GW112) mRNA, complete cds.	52500973	52524189	http://genome.ucsc.edu/cgi-bin/hgTracks?&org=human&db=hg18&position=chr13%3A52515422-52876252&dgv=pack
	13				OLFM4	olfactomedin 4 precursor	52500973	52524189
89	13	chr13:108062258-109354114	13q33.3q34	2	MYO16	myosin heavy chain Myr 8	108046501	108658356	http://genome.ucsc.edu/cgi-bin/hgTracks?&org=human&db=hg18&position=chr13%3A108062258-109354114&dgv=pack
	13				IRS2	insulin receptor substrate 2	109204185	109236915
90	14	chr14:33921748-34999946	14q13.1q13.2	-1	C14orf147	hypothetical protein LOC171546	33971895	34001219	http://genome.ucsc.edu/cgi-bin/hgTracks?&org=human&db=hg18&position=chr14%3A33921748-34999946&dgv=pack
	14				SRP54	signal recognition particle 54kDa	34521855	34568522
	14				FAM177A1	hypothetical protein LOC283635 isoform 2	34583864	34622340
	14				PPP2R3C	serine/threonine-protein phosphatase 2A	34624429	34661270
	14				C14orf10	Homo sapiens cDNA FLJ20644 fis, clone KAT02588.	34624429	34661270
	14				KIAA0391	hypothetical protein LOC9692	34661527	34813021
	14				PSMA6	proteasome alpha 6 subunit	34831325	34856431
	14				NFKBIA	nuclear factor of kappa light polypeptide gene	34940467	34943711
91	14	chr14:61026753-61141025	14q23.1	1	PRKCH	protein kinase C, eta	60858268	61087451	http://genome.ucsc.edu/cgi-bin/hgTracks?&org=human&db=hg18&position=chr14%3A61026753-61141025&dgv=pack
	14				AK026100	Homo sapiens cDNA: FLJ22447 fis, clone HRC09479.	61107011	61195147
	14				SNX6	sorting nexin 6 isoform a	34100369	34169066	http://genome.ucsc.edu/cgi-bin/hgTracks?&org=human&db=hg18&position=chr14%3A33876198-34516903&dgv=pack
	14				CFL2	cofilin 2	34249343	34252696
	14				BAZ1A	bromodomain adjacent to zinc finger domain, 1A	34291688	34414604
92	14	chr14:49034343-49473510	14q22.1	-1	SDCCAG1	serologically defined colon cancer antigen 1	49320282	49389289	http://genome.ucsc.edu/cgi-bin/hgTracks?&org=human&db=hg18&position=chr14%3A49034343-49473510&dgv=pack
	14				RPS29	ribosomal protein S29 isoform 2	49113792	49122844
	14				PPIL5	peptidylprolyl isomerase (cyclophilin)-like 5	49135165	49151140
	14				RPL36AL	ribosomal protein L36a-like protein	49155157	49157099
	14				C14orf104	hypothetical protein LOC55172 isoform 1	49161642	49171698
	14				MGAT2	mannosyl (alpha-1,6-)-glycoprotein	49157239	49159949
	14				POLE2	DNA polymerase epsilon subunit 2	49180029	49224685
	14				DPE2	Homo sapiens DNA polymerase epsilon subunit B (DPE2) mRNA, complete cds.	49180029	49224685
	14				KLHDC1	kelch domain containing 1	49229635	49289614
	14				KLHDC2	kelch domain containing 2	49304537	49319606
	14				NY-CO-1	Homo sapiens antigen NY-CO-1 (NY-CO-1) mRNA, complete cds.	49320282	49389289
	14				ARF6	ADP-ribosylation factor 6	49429486	49433522
93	14	chr14:67502701-68303738	14q24.1	-1	RAD51L1	RAD51-like 1 isoform 2	67356262	68014563	http://genome.ucsc.edu/cgi-bin/hgTracks?&org=human&db=hg18&position=chr14%3A67502701-68303738&dgv=pack
94	14	chr14:81573463-88531433	14q31.1q31.3	-1	BX248253	human full-length cDNA clone CS0DF017YB20 of Fetal brain of Homo sapiens (human).	85061230	85066085	http://genome.ucsc.edu/cgi-bin/hgTracks?&org=human&db=hg18&position=chr14%3A81573463-88531433&dgv=pack
	14				FLRT2	fibronectin leucine rich transmembrane protein	85066241	85164023
	14				GALC	galactosylceramidase isoform a precursor	87469111	87529660
	14				GPR65	G protein-coupled receptor 65	87541249	87548168
	14				BC034577	Homo sapiens cDNA clone IMAGE:4734409.	87560647	87623434
	14				DQ584943	DQ584943	87668860	87668887
	14				DQ598864	DQ598864	87671638	87671679
	14				DQ597500	DQ597500	87675359	87675398
	14				DQ577137	DQ577137	87676185	87676215
	14				DQ596446	DQ596446	87678061	87678112
	14				DQ594666	DQ594666	87678140	87678206
	14				DQ574255	DQ574255	87684065	87684094
	14				DQ576104	DQ576104	87684554	87684587
	14				DQ592332	DQ592332	87688721	87688751
	14				DQ591177	DQ591177	87690662	87690691
	14				DQ583414	DQ583414	87691110	87691145
	14				DQ581401	DQ581401	87693786	87693813
	14				DQ579618	DQ579618	87698890	87698927
	14				DQ587983	DQ587983	87699878	87699925
	14				DQ574857	DQ574857	87700526	87700564
	14				KCNK10	potassium channel, subfamily K, member 10	87716207	87807008
	14				AX747031	Homo sapiens cDNA FLJ34192 fis, clone FCBBF3017974.	87769248	87771432
	14				SPATA7	spermatogenesis-associated protein 7 isoform a	87921765	87974557
	14				PTPN21	protein tyrosine phosphatase, non-receptor type	88001875	88090876
	14				ZC3H14	zinc finger CCCH-type containing 14 isoform 1	88099006	88149605
	14				DKFZp434K1118	Homo sapiens cDNA FLJ36572 fis, clone TRACH2012298, highly similar to Tetratricopeptide repeat protein 8.	88360731	88414088
	14				EML5	echinoderm microtubule associated protein like	88150956	88328910
	14				TTC8	tetratricopeptide repeat domain 8 isoform A	88360731	88414088
95	15	chr15:65133539-65234949	15q22.33	1	SMAD3	mothers against decapentaplegic homolog 3	65145249	65274587	http://genome.ucsc.edu/cgi-bin/hgTracks?&org=human&db=hg18&position=chr15%3A65133539-65234949&dgv=pack
96	15	chr15:22531366-22797099	15q11.2	-1	SNRPN	small nuclear ribonucleoprotein polypeptide N	22619887	22774822	http://genome.ucsc.edu/cgi-bin/hgTracks?&org=human&db=hg18&position=chr15%3A22531366-22797099&dgv=pack
	15				SNURF	SNRPN upstream reading frame protein	22751163	22765069
	15				AF319524	Homo sapiens RT-LII mRNA, complete sequence.	22778234	22780030
	15				SNORD107	Homo sapiens small nucleolar RNA, C/D box 107 (SNORD107), non-coding RNA.	22778234	22780030
	15				SNORD108	Homo sapiens PAR5 gene, complete sequence.	22781100	22784472
97	15	chr15:37589188-42101629	15q14q15.3	-1	THBS1	thrombospondin 1 precursor	37660572	37676960	http://genome.ucsc.edu/cgi-bin/hgTracks?&org=human&db=hg18&position=chr15%3A37589188-42101629&dgv=pack
	15				FSIP1	fibrous sheath interacting protein 1	37679524	37862331
	15				GPR176	G protein-coupled receptor 176	37880223	38000385
	15				EIF2AK4	eukaryotic translation initiation factor 2 alpha	38013639	38115089
	15				KIAA1338	Homo sapiens mRNA for KIAA1338 protein, partial cds.	38013639	38115089
	15				SRP14	signal recognition particle 14kDa (homologous	38115183	38118681
	15				AK127696	Homo sapiens cDNA FLJ45796 fis, clone NT2RI2012542.	38118804	38146783
	15				BMF	Bcl2 modifying factor isoform bmf-1	38167383	38188367
	15				BUB1B	budding uninhibited by benzimidazoles 1 beta	38240502	38300629
	15				PAK6	p21-activated kinase 6	38296921	38356980
	15				C15orf56	hypothetical protein LOC644809	38330160	38332402
	15				PLCB2	phospholipase C, beta 2	38367390	38387466
	15				AL832909	Homo sapiens cDNA FLJ41776 fis, clone IMR322013053.	38405327	38406206
	15				C15orf52	hypothetical protein LOC388115	38410945	38420460
	15				BC109367	Homo sapiens cDNA clone IMAGE:5759225, partial cds.	38432724	38435924
	15				C15orf23	TRAF4 associated factor 1 isoform a	38462214	38473780
	15				DQ596676	Homo sapiens cDNA FLJ12715 fis, clone NT2RP1001185, highly similar to Human isovaleryl-coA dehydrogenase (IVD) mRNA.	38498446	38500784
	15				CR614561	full-length cDNA clone CS0DI072YL01 of Placenta Cot 25-normalized of Homo sapiens (human).	38567532	38637475
	15				AK291344	Uncharacterized protein FLJ75552, mitochondrial precursor.	38849470	38851939
	15				ZFYVE19	zinc finger, FYVE domain containing 19	38886566	38894059
	15				PPP1R14D	protein phosphatase 1, regulatory subunit 14D	38894935	38908199
	15				IVD	isovaleryl Coenzyme A dehydrogenase	38484978	38500804
	15				BAHD1	bromo adjacent homology domain containing 1	38520703	38547733
	15				CHST14	dermatan 4 sulfotransferase 1	38550505	38552646
	15				C15orf57	Homo sapiens cDNA FLJ34895 fis, clone NT2NE2018176	38611375	38612041
	15				MRPL42P5	Homo sapiens mitochondrial ribosomal protein L42 pseudogene 5 (MRPL42P5), non-coding RNA.	38611375	38612041
	15				RPUSD2	RNA pseudouridylate synthase domain containing	38648829	38653953
	15				AK125393	Homo sapiens cDNA FLJ43403 fis, clone OCBBF2016612.	38770024	38774595
	15				RAD51	RAD51 homolog protein isoform 1	38774651	38811648
	15				FAM82A2	family with sequence similarity 82, member A2	38815378	38834750
	15				DNAJC17	DnaJ (Hsp40) homolog, subfamily C, member 17	38847363	38886947
	15				DISP2	dispatched B	38437726	38450548
	15				CASC5	cancer susceptibility candidate 5 isoform 1	38673739	38742173
	15				GCHFR	GTP cyclohydrolase I feedback regulatory	38843577	38847203
	15				SPINT1	serine peptidase inhibitor, Kunitz type 1	38923538	38937145
	15				VPS18	vacuolar protein sorting 18	38973920	38983465
	15				BC031952	Homo sapiens cDNA clone IMAGE:4838562.	38986301	38988827
	15				D40	Homo sapiens D40 mRNA, complete cds.	38673739	38742173
	15				RHOV	ras homolog gene family, member V	38951705	38953779
	15				DLL4	delta-like 4 protein precursor	39008839	39018529
	15				CHAC1	ChaC, cation transport regulator-like 1 isoform	39032928	39036009
	15				INO80	INO80 complex homolog 1	39058371	39195632
	15				AY007106	Homo sapiens cDNA FLJ26241 fis, clone DMC00738.	39363493	39379086
	15				CR598733	Homo sapiens cDNA FLJ26241 fis, clone DMC00738.	39363493	39379086
	15				BC067230	Homo sapiens cDNA FLJ35256 fis, clone PROST2004095	39384712	39386018
	15				NUSAP1	nucleolar and spindle associated protein 1	39412218	39460540
	15				NDUFAF1	NADH dehydrogenase (ubiquinone) 1 alpha	39466843	39481934
	15				KIAA1403	Homo sapiens mRNA for KIAA1403 protein, partial cds.	39596667	39623756
	15				RPAP1	RNA polymerase II associated protein 1	39596667	39623756
	15				TYRO3	TYRO3 protein tyrosine kinase	39638524	39658818
	15				KIAA0596	Homo sapiens mRNA for KIAA0596 protein, partial cds.	39853924	39907345
	15				cPLA2 beta	Homo sapiens mRNA for phospholipase A2, group IVB variant protein.	39907575	39917077
	15				JMJD7-PLA2G4B	JMJD7-PLA2G4B protein	39907575	39927638
	15				EXD1	exonuclease 3'-5' domain containing 1	39262223	39310187
	15				CHP	Homo sapiens cDNA FLJ20088 fis, clone COL03869.	39310729	39361375
	15				OIP5	Opa interacting protein 5	39388758	39412111
	15				RTF1	Paf1/RNA polymerase II complex component	39496594	39563052
	15				ITPKA	1D-myo-inositol-trisphosphate 3-kinase A	39573414	39583039
	15				LTK	leukocyte receptor tyrosine kinase isoform 1	39583132	39593377
	15				MGA	MAX gene associated	39739902	39849433
	15				AK057625	Homo sapiens cDNA FLJ33063 fis, clone TRACH2000047.	39972283	39975425
	15				MAPKBP1	mitogen-activated protein kinase binding protein	39853924	39907345
	15				BC045779	Homo sapiens cDNA clone IMAGE:4795866.	39887881	39890033
	15				PLA2G4B	phospholipase A2, group IVB	39907575	39927638
	15				EHD4	EH-domain containing 4	39978933	40052047
	15				PLA2G4E	phospholipase A2, group IVE	40063244	40089737
	15				PLA2G4D	phospholipase A2, group IVD	40147173	40174044
	15				PLA2G4F	phospholipase A2, group IVF	40220689	40236102
	15				KIAA0770	Homo sapiens mRNA for KIAA0770 protein, partial cds.	40238191	40287794
	15				CAPN3	calpain 3 isoform h	40427593	40491807
	15				ZFP106	zinc finger protein 106 homolog	40492313	40537022
	15				DKFZp6860248	Homo sapiens cDNA FLJ16106 fis, clone THYMU1000496, moderately similar to KINESIN-LIKE PROTEIN KIF1C.	40655149	40752587
	15				JMJD7	jumonji domain containing 7	39907575	39927638
	15				SPTBN5	spectrin, beta, non-erythrocytic 5	39927636	39973567
	15				VPS39	vacuolar protein sorting 39	40238191	40287794
	15				TMEM87A	transmembrane protein 87A isoform 1	40290018	40353047
	15				CANC	glucosidase, alpha; neutral C	40353658	40433156
	15				CEP27	centrosomal protein 27kDa isoform 1	40628303	40649482
	15				GANC	glucosidase, alpha; neutral C	40353658	40433156
	15				LRRC57	leucine rich repeat containing 57	40622012	40628294
	15				KIAA1300	Homo sapiens mRNA for KIAA1300 protein, partial cds.	40769708	40800347
	15				CDAN1	codanin 1	40803052	40816709
	15				BC037861	Homo sapiens cDNA clone IMAGE:5272626.	40820238	40822691
	15				TTBK2	tau tubulin kinase 2	40823836	41000299
	15				SNAP23	synaptosomal-associated protein 23 isoform	40575127	40612548
	15				UNQ664	Homo sapiens codanin I mRNA, partial cds.	40803052	40816709
	15				UBR1	ubiquitin protein ligase E3 component n-recognin	41022390	41185578
	15				TMEM62	transmembrane protein 62	41213014	41264633
	15				CR599671	full-length cDNA clone CS0DI065YM11 of Placenta Cot 25-normalized of Homo sapiens (human).	41219688	41220713
	15				CCNDBP1	cyclin D-type binding-protein 1 isoform 1	41264758	41275520
	15				TGM5	transglutaminase 5 isoform 1	41312667	41346347
	15				TGM7	transglutaminase 7	41355771	41381745
	15				EPB42	erythrocyte membrane protein band 4.2 isoform 2	41276718	41300615
	15				LCMT2	leucine carboxyl methyltransferase 2	41407266	41410183
	15				ADAL	adenosine deaminase-like	41410164	41428906
	15				ZSCAN29	zinc finger protein 690	41437662	41449550
	15				TUBGCP4	tubulin, gamma complex associated protein 4	41450605	41485532
	15				TP53BP1	tumor protein p53 binding protein 1 isoform 3	41486706	41572646
	15				HISPPD2A	histidine acid phosphatase domain containing 2A	41612953	41669722
	15				CATSPER2P1	Homo sapiens cation channel, sperm associated 2 pseudogene 1, mRNA (cDNA clone IMAGE:5294645).	41815434	41825788
	15				BC052612	Homo sapiens cation channel, sperm associated 2 pseudogene 1, mRNA (cDNA clone IMAGE:6302240), with apparent retained intron.	41815434	41825788
	15				BC062349	Homo sapiens elongation factor RNA polymerase II-like 3, mRNA (cDNA clone IMAGE:5093466), partial cds.	41855988	41857440
	15				SERINC4	serine incorporator 4	41874457	41879547
	15				AK022435	Homo sapiens huntingtin interacting protein HYPK mRNA, partial cds.	41879913	41882061
	15				LOC728758	Homo sapiens cDNA FLJ30737 fis, clone FEBRA2000286, highly similar to Peptidyl-prolyl cis-trans isomerase EPVH.	41955316	41957661
	15				MAP1A	microtubule-associated protein 1A	41597098	41611110
	15				CKMT1B	creatine kinase, mitochondrial 1B precursor	41672544	41678896
	15				CKMT1A	Homo sapiens cDNA FLJ37003 fis, clone BRACE2008500, highly similar to CREATINE KINASE, UBIQUITOUS MITOCHONDRIAL PRECURSOR (EC 2.7.3.2).	41672544	41678896
	15				STRC	stereocilin	41679053	41698290
	15				CATSPER2	sperm-associated cation channel 2 isoform 4	41718926	41728331
	15				PDIA3	protein disulfide-isomerase A3 precursor	41825882	41852096
	15				ELL3	elongation factor RNA polymerase II-like 3	41852090	41856794
	15				SERF2	small EDRK-rich factor 2	41871769	41875579
	15				HYPK	Huntingtin interacting protein K	41879913	41882061
	15				MFAP1	microfibrillar-associated protein 1	41884025	41904243
	15				WDR76	WD repeat domain 76	41906500	41946502
	15				FRMD5	FERM domain containing 5 isoform 2	41953022	42274721
98	16	chr16:10832375-11192703	16p13.13	1	CIITA	class II transactivator	10878556	10926341	http://genome.ucsc.edu/cgi-bin/hgTracks?&org=human&db=hg18&position=chr16%3A10832375-11192703&dgv=pack
	16				MHC2TA	Class II MHC mutant RJ2.2.5.	10878556	10926341
	16				DEXI	dexamethasone-induced protein	10930249	10943758
	16				CLEC16A	C-type lectin domain family 16, member A	10945846	11183545
	16				AX748339	Homo sapiens cDNA FLJ36537 fis, clone TRACH2004950.	10937367	10939494
99	16	chr16:14071168-14240421	16p13.12	1	MKL2	megakaryoblastic leukemia 2 protein	14072697	14268131	http://genome.ucsc.edu/cgi-bin/hgTracks?&org=human&db=hg18&position=chr16%3A14071168-14240421&dgv=pack
100	16	chr16:52235930-52669981	16q12.2	1	RPGRIP1L	RPGRIP1-like isoform a	52191319	52295272	http://genome.ucsc.edu/cgi-bin/hgTracks?&org=human&db=hg18&position=chr16%3A52235930-52669981&dgv=pack
	16				KIAA1005	Homo sapiens mRNA for KIAA1005 protein, partial cds.	52191319	52295272
	16				FTO	fat mass and obesity associated	52295376	52705879
	16				KIAA1752	Homo sapiens mRNA for KIAA1752 protein, partial cds.	52295376	52705879
101	16	chr16:76803045-78797830	16q23.1q23.2	1	WWOX	WW domain-containing oxidoreductase isoform 1	76691052	77804065	http://genome.ucsc.edu/cgi-bin/hgTracks?&org=human&db=hg18&position=chr16%3A76803045-78797830&dgv=pack
	16				MAF	v-maf musculoaponeurotic fibrosarcoma oncogene	78185247	78192123
102	16	chr16:83187319-83618219	16q24.1	1	COTL1	coactosin-like 1	83156705	83209170	http://genome.ucsc.edu/cgi-bin/hgTracks?&org=human&db=hg18&position=chr16%3A83187319-83618219&dgv=pack
	16				KLHL36	kelch-like 36	83239632	83253417
	16				AK057887	Homo sapiens cDNA FLJ31635 fis, clone NT2RI2003420.	83257083	83258662
	16				USP10	ubiquitin specific protease 10	83291056	83371028
	16				CRISPLD2	cysteine-rich secretory protein LCCL domain	83411088	83500617
	16				ZDHHC7	zinc finger, DHHC-type containing 7	83565568	83602642
103	16	chr16:51969997-52079079	16q12.2	-1	RBL2	retinoblastoma-like 2 (p130)	52025852	52083061	http://genome.ucsc.edu/cgi-bin/hgTracks?&org=human&db=hg18&position=chr16%3A51969997-52079079&dgv=pack
	16				DKFZp781K2026	Putative uncharacterized protein DKFZp781K2028.	52025852	52083061
104	16	chr16:29855638-31276336	16p11.2	1	CD2BP2	CD2 antigen (cytoplasmic tail) binding protein	30269589	30273756	http://genome.ucsc.edu/cgi-bin/hgTracks?&org=human&db=hg18&position=chr16%3A29855638-31276336&dgv=pack
	16				TBC1D10B	TBC1 domain family, member 10B	30275923	30289023
	16				MYLPF	myosin light chain 2	30293624	30296811
	16				DKFZp666C094	Septin (Fragment).	30296957	30301672
	16				SEPT1	septin 1	30296957	30301672
	16				ZNF771	zinc finger protein 771	30326236	30337416
	16				AK056973	Homo sapiens cDNA FLJ32411 fis, clone SKMUS2000515.	30453895	30455966
	16				BC073814	Homo sapiens cDNA clone IMAGE:4906981, partial cds.	30491077	30502667
	16				ZNF689	zinc finger protein HIT-39	30522201	30529183
	16				PHKG2	phosphorylase kinase, gamma 2 (testis)	30667238	30676183
	16				RNF40	ring finger protein 40	30681131	30694039
	16				STX1B	syntaxin 1B	30908078	30929330
	16				STX4	syntaxin 4	30952404	30958986
	16				BC039500	Homo sapiens, clone IMAGE:5555626, mRNA.	30959875	30961777
	16				ZNF668	zinc finger protein 668	30979672	30993005
	16				ZNF646	zinc finger protein 646	30993244	31002327
	16				POL3S	polyserase 3	31002246	31007631
	16				VKORC1	vitamin K epoxide reductase complex, subunit 1	31009676	31013777
	16				MYST1	Homo sapiens histone acetyltransferase MYST1 (MYST1) mRNA, complete cds.	31036486	31050214
	16				PRSS36	protease, serine, 36	31057749	31068916
	16				FUS/ATF-1	Fusion (Involved in t(12;16) in malignant liposarcoma) isoform a variant (Fragment).	31098954	31110600
	16				TLS/FUS-ERG	TLS/FUS...ERG {translocation} [human, myeloid leukemia patient, peripheral blood, bone marrow cells, mRNA Partial Mutant, 3 genes, 99 nt].	31098954	31110600
	16				BCKDK	branched chain ketoacid dehydrogenase kinase	31027163	31031613
	16				PRSS8	prostasin preproprotein	31050255	31054652
	16				FUS	fusion (involved in t(12;16) in malignant	31098954	31110600
	16				PYCARD	PYD and CARD domain containing isoform a	31120308	31121752
	16				PYDC1	pyrin domain containing 1	31134784	31135896
	16				TRIM72	tripartite motif-containing 72	31132916	31144011
	16				ITGAM	integrin alpha M precursor	31178789	31251714
	16				ITG	integrin alpha X precursor	31274010	31301819
105	16	chr16:12701340-12716717	16p13.12	-1	FLJ11151	hypothetical protein LOC55313 isoform b	12661157	12805245	http://genome.ucsc.edu/cgi-bin/hgTracks?&org=human&db=hg18&position=chr16%3A12701340-12716717&dgv=pack
106	16	chr16:70577449-70606429	16q22.3	-1	PKD1L3	Homo sapiens polycystic kidney disease 1-like 3 (PKD1L3) mRNA, complete cds.	70520943	70591378	http://genome.ucsc.edu/cgi-bin/hgTracks?&org=human&db=hg18&position=chr16%3A70577449-70606429&dgv=pack
107	16	chr16:30277683-30709929	16p11.2	1	ZNF48	zinc finger protein 48	30314558	30318216	http://genome.ucsc.edu/cgi-bin/hgTracks?&org=human&db=hg18&position=chr16%3A30277683-30709929&dgv=pack
	16				SEPHS2	selenophosphate synthetase 2	30362453	30364725
	16				DCTPP1	dCTP pyrophosphatase 1	30342520	30348874
	16				ITGAL	integrin alpha L isoform a precursor	30391484	30442007
	16				ZNF768	zinc finger protein 768	30442823	30445411
	16				ZNF747	zinc finger protein 747	30450280	30453695
	16				CR613685	Homo sapiens clone TESTIS-706 mRNA sequence.	30445740	30449478
	16				ZNF764	zinc finger protein 764	30472586	30477085
	16				ZNF785	zinc finger protein 785	30499495	30504511
108	17	chr17:58411256-59774630	17q23.3	1	TANC2	tetratricopeptide repeat, ankyrin repeat and	58440630	58858799	http://genome.ucsc.edu/cgi-bin/hgTracks?&org=human&db=hg18&position=chr17%3A58411256-59774630&dgv=pack
	17				KIAA1636	Homo sapiens mRNA for KIAA1636 protein, partial cds	58440630	58858799
	17				CYB561	cytochrome b-561	58863397	58871939
	17				ACE	angiotensin I converting enzyme isoform 1/2	58908166	58928711
	17				KCNH6	potassium voltage-gated channel, subfamily H,	58954427	58980070
	17				DCP1	Homo sapiens mRNA for angiotensin I converting enzyme isoform 1 precursor variant protein.	58908166	58928711
	17				WDR68	WD-repeat protein	58981554	59025373
	17				MAP3K3	mitogen-activated protein kinase kinase kinase 3	59053533	59127402
	17				LIMD2	LIM domain containing 2	59126981	59131251
	17				STRADA	protein kinase LYK5 isoform 4	59133927	59172947
	17				DKFZp667F1913	LYK5 protein	59133927	59172947
	17				CCDC44	coiled-coil domain containing 44	59031975	59039457
	17				DDX42	DEAD box polypeptide 42 protein	59205299	59250409
	17				DKFZp586A0419	Homo sapiens mRNA for RNA helicase-related protein, complete cds.	59205299	59250409
	17				FTSJ3	FtsJ homolog 3	59250525	59258763
	17				PSMC5	proteasome 26S ATPase subunit 5	59258542	59263119
	17				SMARCD2	SWI/SNF-related matrix-associated	59263173	59274083
	17				TCAM-1	Homo sapiens TCAM-1 pseudogene mRNA for testicular cell adhesion molecule 1.	59288108	59295471
	17				CSH2	chorionic somatomammotropin hormone 2 isoform 3	59303104	59304821
	17				GH2	growth hormone 2 isoform 4	59311304	59312955
	17				CSH1	chorionic somatomammotropin hormone 1 isoform 1	59326005	59327719
	17				CSHL1	chorionic somatomammotropin hormone-like 1	59340697	59342350
	17				GHV	Homo sapiens growth hormone splice variant mRNA, complete cds.	59348295	59349930
	17				CD79B	CD79B antigen isoform 3 precursor	59359830	59363436
	17				C17orf72	Homo sapiens cDNA FLJ11724 fis, clone HEMBA1005331.	59429447	59434201
	17				ICAM2	intercellular adhesion molecule 2 precursor	59433687	59451726
	17				BC070350	Homo sapiens cDNA FLJ42435 fis, clone BLADE2006849.	59470243	59471655
	17				SNORD104	Homo sapiens small nucleolar RNA, C/D box 104 (SNORD104), non-coding RNA.	59577170	59577249
	17				SNORA76	Homo sapiens small nucleolar RNA, H/ACA box 76 (SNORA76), non-coding RNA.	59577431	59577563
	17				ERN1	endoplasmic reticulum to nucleus signalling 1	59474122	59561234
	17				TEX2	testis expressed sequence 2	59578527	59694385
	17				LOC645993	hypothetical protein LOC645993	59739368	59739782
	17				AX746971	Homo sapiens cDNA FLJ34100 fis, clone FCBBF3007597.	59750511	59753171
	17				PECAM1	platelet/endothelial cell adhesion molecule	59753595	59817743
109	18	chr18:59988791-60136261	18q22.1	1	BC042493	Homo sapiens cDNA clone IMAGE:4826642	60031300	60078268	http://genome.ucsc.edu/cgi-bin/hgTracks?&org=human&db=hg18&position=chr18%3A59988791-60136261&dgv=pack
110	18	chr18:43692377-43695350	18q21.1	1	SMAD2	Sma- and Mad-related protein 2 isoform 1	43613464	43710924	http://genome.ucsc.edu/cgi-bin/hgTracks?&org=human&db=hg18&position=chr18%3A43692377-43695350&dgv=pack
111	18	chr18:71043771-71130474	18q22.3	1	ZADH2	zinc binding alcohol dehydrogenase domain	71038267	71050269	http://genome.ucsc.edu/cgi-bin/hgTracks?&org=human&db=hg18&position=chr18%3A71043771-71130474&dgv=pack
	18				TSHZ1	teashirt family zinc finger 1	71051719	71130889
112	18	chr18:1253745-1636208	18p11.32	1	C18orf2	Homo sapiens C18orf2 isoform 1 mRNA, complete sequence, alternatively spliced.	1258312	1349630	http://genome.ucsc.edu/cgi-bin/hgTracks?&org=human&db=hg18&position=chr18%3A1253745-1636208&dgv=pack
113	18	chr18:67319116-69808213	18q22.3	-1	CBLN2	cerebellin 2 precursor	68354895	68362703	http://genome.ucsc.edu/cgi-bin/hgTracks?&org=human&db=hg18&position=chr18%3A67319116-69808213&dgv=pack
	18				BC034583	Homo sapiens cDNA clone IMAGE:3842655.	68969456	69082518
	18				BC013370	Homo sapiens cDNA clone IMAGE:3842655.	68972274	69082695
	18				BC071801	Homo sapiens cDNA clone IMAGE:4667929, partial cds.	69143156	69168093
114	18	chr18:76021292-76116029	18q23	-1	AK056304	Homo sapiens cDNA FLJ31742 fis, clone NT2RI2007214.	76006923	76030603	http://genome.ucsc.edu/cgi-bin/hgTracks?&org=human&db=hg18&position=chr18%3A76021292-76116029&dgv=pack
	18				PARD6G	PAR-6 gamma protein	76016106	76106388
115	18	chr18:16783352-17794504	18q11.1q11.2	-1	ROCK1	Rho-associated, coiled-coil containing protein	16783701	16945810	http://genome.ucsc.edu/cgi-bin/hgTracks?&org=human&db=hg18&position=chr18%3A16783352-17794504&dgv=pack
	18				KIAA1772	GREB1-like protein.	17076201	17356787
	18				ESCO1	establishment of cohesion 1 homolog 1	17363260	17434691
	18				SNRPD1	small nuclear ribonucleoprotein D1 polypeptide	17446258	17464206
	18				ABHD3	alpha/beta hydrolase domain containing protein	17484856	17538764
	18				MIB1	mindbomb homolog 1	17575543	17704910
	18				AF086463	Homo sapiens full length insert cDNA clone ZD85H04.	17663394	17665357
	18				BX648566	Homo sapiens full length insert cDNA clone ZD85H04.	17659447	17665365
116	18	chr18:57848019-59979468	18q21.33q22.1	1	PIGN	phosphatidylinositol glycan anchor biosynthesis,	57862438	58005269	http://genome.ucsc.edu/cgi-bin/hgTracks?&org=human&db=hg18&position=chr18%3A57848019-59979468&dgv=pack
	18				KIAA1468	hypothetical protein LOC57614	58005504	58125335
	18				TNFRSF11A	tumor necrosis factor receptor superfamily,	58143528	58204484
	18				RANK	Tumor necrosis factor receptor superfamily, member 11a variant (Fragment).	58143528	58204484
	18				ZCCHC2	zinc finger, CCHC domain containing 2	58341638	58396798
	18				DKFZp451A185	Homo sapiens cDNA FLJ20222 fis, clone COLF5031.	58400018	58404942
	18				PHLPP	PH domain and leucine rich repeat protein	58533714	58798646
	18				BCL2	B-cell lymphoma protein 2 alpha isoform	58941559	59137593
	18				KDSR	3-ketodihydrosphingosine reductase precursor	59145951	59185486
	18				VPS4B	vacuolar protein sorting factor 4B	59207405	59240732
	18				VPS42	Homo sapiens SKD1 homolog mRNA, complete cds.	59207405	59240732
	18				SERPINB5	serine (or cysteine) proteinase inhibitor, clade	59295124	59323298
	18				SERPINB12	serine (or cysteine) proteinase inhibitor, clade	59374373	59385224
	18				SERPINB13	serine (or cysteine) proteinase inhibitor, clade	59405514	59417412
	18				SCCA1	SCCA1/SCCA2 fusion protein.	59455473	59462482
	18				SERPINB7	serine (or cysteine) proteinase inhibitor, clade	59593592	59623584
	18				SERPINB8	serine (or cysteine) proteinase inhibitor, clade	59788243	59804867
	18				HMSD	histocompatibility (minor) serpin domain	59767568	59778625
	18				BC036306	Homo sapiens hypothetical protein LOC284294, mRNA (cDNA clone IMAGE:4823205).	59922305	60241805
	18				C18orf20	Uncharacterized protein C18orf20 precursor.	59898518	59916824
117	19	chr19:17905561-18498491	19p13.11	1	CCDC124	coiled-coil domain containing 124	17906905	17915793	http://genome.ucsc.edu/cgi-bin/hgTracks?&org=human&db=hg18&position=chr19%3A17905561-18498491&dgv=pack
	19				KCNN1	potassium intermediate/small conductance	17923111	17970930
	19				ARRDC2	arrestin domain containing 2 isoform 2	17972944	17985911
	19				IL12RB1	interleukin 12 receptor, beta 1 isoform 1	18031371	18058697
	19				JUND	jun D proto-oncogene	18251563	18253432
	19				LSM4	U6 snRNA-associated Sm-like protein 4	18278718	18295001
	19				PGPEP1	pyroglutamyl-peptidase I	18312408	18341763
	19				GDF15	growth differentiation factor 15	18357968	18360986
	19				LRRC25	leucine rich repeat containing 25	18362954	18369415
	19				SSBP4	Homo sapiens cDNA FLJ25563 fis, clone JTH03003.	18391136	18406459
	19				ISYNA1	Homo sapiens D-myo-inositol-3-phosphate synthase mRNA, complete cds.	18406625	18409943
	19				INO1	Inositol-3-phosphate synthase (EC 5.5.1.4) (Myo-inositol-1-phosphate synthase) (MI-1-P synthase) (MIP synthase) (hIPS) (Myo-inositol 1- phosphate synthase A1) (hINO1).	18406625	18409943
	19				ELL	elongation factor RNA polymerase II	18414474	18493937
118	19	chr19:58706990-59276708	19q13.41q13.42	1	ZNF331	zinc finger protein 331	58715989	58775335	http://genome.ucsc.edu/cgi-bin/hgTracks?&org=human&db=hg18&position=chr19%3A58706990-59276708&dgv=pack
	19				LOC284379	Homo sapiens solute carrier family 7 (cationic amino acid transporter, y+ system), member 3 pseudogene, mRNA (cDNA clone IMAGE:4092294), with apparent retained intron.	58794699	58798563
	19				DPRX	divergent-paired related homeobox	58827122	58832075
	19				CS548493	CS548493	58864279	58864900
	19				CS548528	CS548528	58917286	58917309
	19				CS548503	CS548503	58907387	58907409
	19				CS548518	CS548518	58908466	58908488
	19				NLRP12	NLR family, pyrin domain containing 12 isoform	58988667	59019460
	19				CACNG6	voltage-dependent calcium channel gamma-8	59158106	59177951
119	19	chr19:5781288-5952255	19p13.3	1	FUT6	fucosyltransferase 6	5781637	5790742	http://genome.ucsc.edu/cgi-bin/hgTracks?&org=human&db=hg18&position=chr19%3A5781288-5952255&dgv=pack
	19				FUT3	fucosyltransferase 3	5793899	5802485
	19				BC033124	Homo sapiens, clone IMAGE:2960615, mRNA.	5798478	5809248
	19				FUT5	fucosyltransferase 5	5816837	5821551
	19				NDUFA11	NADH dehydrogenase (ubiquinone) 1 alpha	5845686	5855025
	19				CAPS	calcyphosine isoform a	5865193	5867222
	19				RANBP3	RAN binding protein 3 isoform RANBP3-d	5867152	5929320
	19				VMAC	vimentin-type IF-associated coiled-coil protein	5855852	5861263
	19				DKFZp586I1520	Homo sapiens cDNA: FLJ21647 fis, clone COL08457.	5867152	5929320
	19				RFX2	regulatory factor X2 isoform b	5944175	6061664
120	19	chr19:7757026-7994235	19p13.2	1	EVI5L	ecotropic viral integration site 5-like	7801161	7835861	http://genome.ucsc.edu/cgi-bin/hgTracks?&org=human&db=hg18&position=chr19%3A7757026-7994235&dgv=pack
	19				DKFZp761K0816	Homo sapiens cDNA: FLJ22184 fis, clone HRC00983.	7839631	7845326
	19				LRRC8E	leucine rich repeat containing 8 family, member	7859390	7872908
	19				MKK7	Homo sapiens MAP kinase kinase 7 (MKK7) mRNA, partial cds.	7874765	7885363
	19				MAP2K7	mitogen-activated protein kinase kinase 7	7874765	7885363
	19				SNAPC2	small nuclear RNA activating complex,	7891229	7894134
	19				CTXN1	cortexin 1	7895381	7897051
	19				TIMM44	translocase of inner mitochondrial membrane 44	7897603	7914538
121	20	chr20:34989606-35214139	20q11.23	-1	SAMHD1	SAM domain- and HD domain-containing protein 1	34954059	35013590	http://genome.ucsc.edu/cgi-bin/hgTracks?&org=human&db=hg18&position=chr20%3A34989606-35214139&dgv=pack
	20				RBL1	retinoblastoma-like protein 1 isoform a	35059592	35157824
	20				FKSG51	Homo sapiens FKSG51 (FKSG51) mRNA, complete cds.	35062569	35075334
	20				C20orf132	hypothetical protein LOC140699 isoform 1	35163043	35241388
122	20	chr20:49679763-50218591	20q13.2	-1	KIAA0611	Homo sapiens mRNA for KIAA0611 protein, partial cds.	49646721	49818315	http://genome.ucsc.edu/cgi-bin/hgTracks?&org=human&db=hg18&position=chr20%3A49679763-50218591&dgv=pack
	20				ATP9A	ATPase, class II, type 9A	49646721	49818315
	20				SALL4	sal-like 4	49833990	49852455
	20				ZFP64	zinc finger protein 64 isoform d	50133957	50241931
123	20	chr20:54539541-54774975	20q13.31	-1	C20orf107	hypothetical protein LOC388799	54541709	54544983	http://genome.ucsc.edu/cgi-bin/hgTracks?&org=human&db=hg18&position=chr20%3A54539541-54774975&dgv=pack
	20				TFAP2C	transcription factor AP-2 gamma	54637765	54647745
124	20	chr20:48231296-49500348	20q13.13q13.2	1	PTPN1	protein tyrosine phosphatase, non-receptor type	48560298	48634493	http://genome.ucsc.edu/cgi-bin/hgTracks?&org=human&db=hg18&position=chr20%3A48231296-49500348&dgv=pack
	20				FAM65C	hypothetical protein LOC140876	48636053	48686833
	20				BCAS4	breast carcinoma amplified sequence 4 isoform c	48844874	48927121
	20				ADNP	activity-dependent neuroprotector	48940290	48980934
	20				DPM1	dolichyl-phosphate mannosyltransferase	48984812	49008467
	20				MOCS3	molybdenum cofactor synthesis 3	49008770	49011227
	20				KCNG1	potassium voltage-gated channel, subfamily G,	49053600	49073082
125	21	chr21:36245282-37677628	21q22.12q22.13	-1	RUNX1	Homo sapiens AML1/USP25 fusion protein mRNA, complete cds.	35081968	35343465	http://genome.ucsc.edu/cgi-bin/hgTracks?&org=human&db=hg18&position=chr21%3A36245282-37677628&dgv=pack
	21				C21orf18	Homo sapiens mRNA expressed in placenta, clone IMAGE:70506.	36328709	36358576
	21				CR594732	Homo sapiens mRNA expressed in placenta, clone IMAGE:139776.	36425954	36450463
	21				BC047014	Homo sapiens mRNA expressed in placenta, clone IMAGE:139776.	36425935	36450475
	21				CLDN14	claudin 14	36754790	36760595
	21				SIM2	single-minded homolog 2 long isoform	36993861	37044380
	21				PIGP	phosphatidylinositol glycan anchor biosynthesis,	37359534	37367328
	21				TTC3	tetratricopeptide repeat domain 3	37367441	37497278
	21				DSCR9	Homo sapiens DSCR9 mRNA, partial splicing variant form DSCR9a.	37502825	37514762
	21				DSCR3	Down syndrome critical region protein 3	37517596	37561703
	21				MNB / DYRK	Homo sapiens mRNA for MNB/DYRK protein kinase, partial cds, alternatively spliced transcript MNB31.	37661729	37809549
	21				DYRK1A	dual-specificity tyrosine-(Y)-phosphorylation	37661729	37809549
126	22	chr22:15999076-16559395	22q11.1q11.21	-1	CECR5	cat eye syndrome chromosome region, candidate 5	15998410	16020169	http://genome.ucsc.edu/cgi-bin/hgTracks?&org=human&db=hg18&position=chr22%3A15999076-16559395&dgv=pack
	22				CECR4	Homo sapiens Cat eye syndrome critical region candidate gene number 4 (CECR4) mRNA, partial cds.	16020279	16026334
	22				CECR1	cat eye syndrome critical region protein 1	16040194	16070779
	22				CECR2	cat eye syndrome chromosome region, candidate 2	16336628	16413845
	22				KIAA1740	Homo sapiens mRNA for KIAA1740 protein, partial cds.	16336628	16413845
	22				ATP6V1E1	vacuolar H+ ATPase E1 isoform c	16454903	16491588
	22				BCL2L13	BCL2-like 13 (apoptosis facilitator)	16501485	16591989
	22				MIL1	cDNA FLJ77667, highly similar to Homo sapiens BCL2-like 13 (apoptosis facilitator), mRNA.	16501485	16591989
	22				DKFZp451F173	Putative uncharacterized protein DKFZp451F173.	16501485	16591989
