# Supplementary material for: Integrative genome-wide expression profiling identifies three distinct molecular subgroups of renal cell carcinoma with different patient outcome
Source: BMC Cancer. 2012 Jul 23;12:310. doi: 10.1186/1471-2407-12-310 (PMC3488567; doi:10.1186/1471-2407-12-310)
Supplement: Additional file 10 Table S7 — The Test Tissue Microarray to establish antibody combinations for tumor/group affiliations. [file 1471-2407-12-310-S10.xls]

## Sheet: Tabelle1
The Test Tissue Microarray to establish antibody combinations for tumor/group affiliations
see also Additonal_file_Fig.4 for TMA spot pictures
	CD34	DEK	MSH6	CD34	DEK	MSH6	CD34	DEK	MSH6
Tumor 1	high MVD	1	2	low MVD	3	0	low MVD	0	0
Tumor 2	high MVD	1	1	high MVD	1	0	low MVD	2	2
Tumor 3	high MVD	2	2	high MVD	0	0	low MVD	1	1
Tumor 4	high MVD	0	0	high MVD	0	0	low MVD	2	0
Tumor 5	high MVD	1	1	low MVD	0	0	low MVD	0	0
Tumor 6	high MVD	2	1	low MVD	0	0	low MVD	1	0
Tumor 7	high MVD	2	2	low MVD	0	0	low MVD	2	2
Tumor 8	high MVD	2	2	low MVD	0	0	low MVD	0	1
Tumor 9	high MVD	1	2	low MVD	0	0	low MVD	2	2
	Group A			Group B			Group C
Best group specific staining criteria:									wrong grouping - considered for group B
		Group A: MVD=high; DEK=1-3 MSH6=1-3
		Group B: MVD=low/high; MSH6=0					color	staining intensity	MVD
		Group C: MVD=low; DEK=1-3 MSH6=1-3						3 = strong	high
								2 = moderate
								1 = weak	low
								0 = negative
